# Supplementary material for: Growth monitoring and promotion program services utilization patterns between home-based and facility-based delivery methods: A comparative analysis
Source: PLoS One. 2025 Jun 5;20(6):e0324918. doi: 10.1371/journal.pone.0324918 (PMC12140421; doi:10.1371/journal.pone.0324918)
Supplement: S3 File — (XLS) [file pone.0324918.s003.xls]

## Sheet: Sheet1
Group	Ever heard about GMP	Received GMP card	The mother/caregiver could explain the purpose of the GMP card	Which highest class have you passed?	Which class did your husband pass the most?	Are you a member of an association, or an NGO program / project / study?	Child's age	Asset index	religion	Sources of drinking water in the HH	Toilet facility	Child sex	Mother's age	Mother occupation	Religion	Length/height-for-age Z-score	Weight-for-age Z-score	Weight-for-length/height Z-score	Mother/caregiver can explain the purpose of growth chart	Caregivers correctly explained the colors in growth chart	GMP not needed	Ever attended GMP	Caregivers heard about GMP or GMP card	member of an association, or an NGO program	SUB_DISTRICT
facility-based GMP	No	No	.	8	0	No	11.4	2	Islam	Tubewell	Improved	Female	23	Others	Muslim	-2.68	-3.29	-2.51	No	No	Yes		No	No	3
facility-based GMP	No	No	.	6	0	No	11.3	2	Islam	Tubewell	Improved	Female	20	Housewife	Muslim	-1.28	-2.03	-1.9	No	No	Yes		No	No	3
facility-based GMP	No	No	.	6	0	No	10.8	2	Islam	Tubewell	Improved	Male	26	Housewife	Muslim	-0.37	-1.7	-2.08	No	No	Yes		No	No	3
facility-based GMP	No	No	.	4	0	No	11.1	1	Islam	Tubewell	Improved	Female	34	Housewife	Muslim	-2.13	-0.98	0.18	No	No	No		No	No	3
facility-based GMP	No	No	.	7	0	Yes	11.2	2	Islam	Tubewell	Improved	Female	37	Housewife	Muslim	-1.7	-2.02	-1.55	No	No	Yes		No	Yes	2
facility-based GMP	No	No	.	5	0	Yes	7.4	3	Islam	Tubewell	Improved	Female	27	Housewife	Muslim	-1.06	-0.76	-0.14	No	No	No		No	Yes	2
facility-based GMP	No	No	.	4	0	No	12	1	Others	Tubewell	Improved	Male	30	Housewife	Non-Muslim	-3.95	-3.33	-1.62	No	No	Yes		No	No	2
facility-based GMP	No	No	.	0	0	Yes	8.6	1	Islam	Tubewell	Improved	Male	27	Housewife	Muslim	-3.79	-3.89	-2.28	No	No	Yes		No	Yes	6
facility-based GMP	No	No	.	7	0	Yes	7.4	1	Islam	Tubewell	Unimproved	Male	30	Housewife	Muslim	-0.75	-1.75	-1.74	No	No	No		No	Yes	2
facility-based GMP	No	No	.	5	0	No	13	1	Islam	Tubewell	Improved	Male	22	Housewife	Muslim	-3.48	-2.19	-0.5	No	No	Yes		No	No	3
facility-based GMP	No	No	.	5	0	Yes	6.5	2	Islam	Tubewell	Improved	Male	20	Housewife	Muslim	-1.21	-1.42	-0.87	No	No	Yes		No	Yes	6
home-based GMP	No	No	No	6	0	Yes	11.7	2	Islam	Tubewell	Improved	Female	18	Housewife	Muslim	-0.72	-0.67	-0.45	No	No	Yes	No	No	Yes	5
home-based GMP	No	Yes	Yes	10	0	Yes	7.5	3	Islam	Tubewell	Improved	Male	25	Housewife	Muslim	-1.13	-0.41	0.39	No	No	No	No	Yes	Yes	1
home-based GMP	No	Yes	Yes	5	0	Yes	9.7	1	Islam	Tubewell	Unimproved	Female	26	Housewife	Muslim	-0.24	-0.61	-0.63	No	No	No	No	Yes	Yes	1
home-based GMP	No	No	No	10	0	No	11.5	2	Islam	Tubewell	Improved	Female	24	Housewife	Muslim	-2.37	-0.76	0.63	No	No	No	No	No	No	5
home-based GMP	No	No	No	10	0	No	8.5	3	Islam	Tubewell	Improved	Female	34	Others	Muslim	-0.83	-0.82	-0.45	No	No	No	No	No	No	4
home-based GMP	No	Yes	Yes	7	0	Yes	9	1	Islam	Tubewell	Improved	Male	27	Housewife	Muslim	-2.44	-0.96	0.62	No	No	No	No	Yes	Yes	5
home-based GMP	No	No	No	5	0	Yes	9.9	2	Islam	Tubewell	Improved	Female	22	Housewife	Muslim	-2.76	-1.72	-0.15	No	No	Yes	No	No	Yes	4
home-based GMP	No	Yes	Yes	7	0	Yes	11.6	2	Islam	Tubewell	Improved	Male	28	Housewife	Muslim	-3.32	-2.88	-1.49	Yes	Yes	Yes	Yes	Yes	Yes	4
home-based GMP	No	Yes	Yes	10	0	Yes	10.9	3	Islam	Tubewell	Improved	Male	25	Housewife	Muslim	-0.33	-1.78	-2.22	Yes	Yes	No	No	Yes	Yes	1
home-based GMP	No	No	No	0	0	Yes	10.6	1	Islam	Tubewell	Improved	Male	36	Others	Muslim	-2.75	-2.05	-0.73	No	No	Yes	No	No	Yes	1
home-based GMP	No	No	No	8	0	No	10.1	2	Islam	Tubewell	Improved	Male	21	Housewife	Muslim	-2.53	-2.34	-1.29	No	No	No	No	No	No	1
home-based GMP	No	Yes	No	5	0	Yes	10.5	2	Islam	Tubewell	Improved	Male	24	Housewife	Muslim	-1.03	0.72	1.61	No	No	Yes	No	Yes	Yes	5
home-based GMP	No	Yes	Yes	4	0	No	9.2	1	Islam	Tubewell	Improved	Male	33	Housewife	Muslim	-2.68	-2.27	-0.99	No	No	No	Yes	Yes	No	1
home-based GMP	No	Yes	No	8	0	Yes	10.7	1	Islam	Tubewell	Improved	Female	22	Housewife	Muslim	-1.05	-1	-0.64	No	No	No	Yes	Yes	Yes	4
facility-based GMP	No	No	.	8	1	Yes	11.7	3	Islam	Tubewell	Improved	Female	25	Housewife	Muslim	-1.61	-0.86	-0.08	No	No	No		No	Yes	3
facility-based GMP	No	No	.	5	1	Yes	11	2	Islam	Tubewell	Improved	Female	31	Housewife	Muslim	-1.3	-1	-0.46	No	No	No		No	Yes	2
facility-based GMP	No	No	.	4	1	Yes	11.8	2	Islam	Tubewell	Improved	Male	21	Housewife	Muslim	-1.59	-0.8	-0.03	No	No	Yes		No	Yes	2
facility-based GMP	No	No	.	6	1	No	8.4	2	Islam	Tubewell	Improved	Male	21	Housewife	Muslim	-1.77	-1.51	-0.62	No	No	No		No	No	5
facility-based GMP	No	No	.	5	1	Yes	8.8	1	Islam	Tubewell	Improved	Female	31	Housewife	Muslim	0.07	-0.89	-1.21	No	No	Yes		No	Yes	6
facility-based GMP	No	No	.	6	1	No	10.6	3	Islam	Tubewell	Improved	Female	21	Housewife	Muslim	-0.71	-0.69	-0.45	No	No	No		No	No	2
facility-based GMP	No	No	.	2	1	No	8.9	2	Islam	Tubewell	Improved	Male	35	Housewife	Muslim	-0.58	-1.14	-1.06	No	No	Yes		No	No	2
facility-based GMP	No	No	.	5	1	Yes	11.3	2	Islam	Tubewell	Improved	Male	20	Housewife	Muslim	-2.75	-1.56	-0.12	No	No	No		No	Yes	3
facility-based GMP	No	No	.	6	1	Yes	8.5	1	Islam	Tubewell	Improved	Female	25	Housewife	Muslim	-0.51	-0.43	-0.17	No	No	Yes		No	Yes	2
home-based GMP	No	Yes	Yes	5	1	Yes	9.9	2	Islam	Tubewell	Improved	Female	28	Housewife	Muslim	-1.94	-1.56	-0.65	No	No	No	Yes	Yes	Yes	1
home-based GMP	No	Yes	Yes	4	1	Yes	8	2	Islam	Tubewell	Improved	Female	19	Housewife	Muslim	-0.73	0.41	1.11	No	No	Yes	No	Yes	Yes	4
home-based GMP	No	Yes	Yes	4	1	Yes	12.7	2	Islam	Tubewell	Improved	Female	24	Housewife	Muslim	-2.25	-1.78	-0.87	No	No	No	Yes	Yes	Yes	5
home-based GMP	No	Yes	Yes	10	1	No	9.3	1	Islam	Tubewell	Improved	Male	23	Housewife	Muslim	0.79	-0.24	-0.78	No	No	Yes	Yes	Yes	No	4
home-based GMP	No	Yes	Yes	10	1	Yes	12.4	3	Islam	Tubewell	Improved	Male	23	Housewife	Muslim	-1.34	-0.06	0.76	No	No	No	Yes	Yes	Yes	1
home-based GMP	Yes	Yes	Yes	9	1	Yes	7	1	Others	Tubewell	Improved	Male	28	Housewife	Non-Muslim	-0.74	0.94	1.84	Yes	Yes	Yes	Yes	Yes	Yes	4
home-based GMP	No	No	No	4	1	No	8	1	Islam	Tubewell	Improved	Male	31	Housewife	Muslim	-3.76	-2.62	-0.28	No	No	No	No	No	No	4
home-based GMP	No	Yes	Yes	2	1	Yes	10.9	1	Islam	Tubewell	Improved	Male	30	Housewife	Muslim	-1.12	-1.5	-1.27	No	No	Yes	Yes	Yes	Yes	1
home-based GMP	No	No	No	4	1	Yes	10.6	2	Islam	Tubewell	Improved	Female	22	Housewife	Muslim	-1.54	-1.85	-1.41	No	No	No	Yes	Yes	Yes	4
facility-based GMP	No	No	.	8	2	No	7.8	3	Islam	Tubewell	Improved	Male	33	Housewife	Muslim	-0.43	-0.37	-0.1	No	No	No		No	No	3
facility-based GMP	No	No	.	0	2	Yes	8.5	1	Islam	Tubewell	Unimproved	Female	37	Housewife	Muslim	-2.54	-3.34	-2.41	No	No	No		No	Yes	2
facility-based GMP	No	No	.	2	2	No	9.3	1	Islam	Tubewell	Improved	Male	27	Housewife	Muslim	-2	-1.49	-0.48	No	No	Yes		No	No	3
facility-based GMP	No	No	.	9	2	No	6.7	3	Islam	Tubewell	Improved	Male	29	Housewife	Muslim	-1.47	-0.86	0.1	No	No	Yes		No	No	3
facility-based GMP	No	No	.	4	2	No	6.4	1	Islam	Tubewell	Improved	Male	21	Housewife	Muslim	-3.98	-2.68	0.19	No	No	Yes		No	No	2
facility-based GMP	No	No	.	3	2	No	8.9	1	Islam	Tubewell	Improved	Male	29	Housewife	Muslim	-2.16	-2.43	-1.63	No	No	No		No	No	3
facility-based GMP	No	No	.	0	2	Yes	11	2	Islam	Tubewell	Improved	Male	31	Housewife	Muslim	-0.89	-0.24	0.26	No	No	No		No	Yes	2
facility-based GMP	No	No	.	12	2	No	8.5	2	Islam	Tubewell	Improved	Male	23	Housewife	Muslim	-1.89	-1	0.16	No	No	Yes		No	No	6
facility-based GMP	No	No	.	9	2	No	6.7	1	Islam	Tubewell	Improved	Male	29	Housewife	Muslim	-0.06	0.45	0.72	No	No	No		No	No	2
facility-based GMP	No	No	.	0	2	No	11.6	2	Islam	Tubewell	Improved	Female	43	Housewife	Muslim	-1.45	-1.57	-1.15	No	No	No		No	No	6
facility-based GMP	No	No	.	3	2	No	11.7	1	Islam	Tubewell	Improved	Male	30	Housewife	Muslim	-0.38	1.51	2.13	No	No	Yes		No	No	3
facility-based GMP	No	No	.	4	2	Yes	7	1	Islam	Tubewell	Improved	Male	29	Housewife	Muslim	-0.81	1.04	2.01	No	No	Yes		No	Yes	2
facility-based GMP	No	No	.	12	2	No	8	2	Islam	Tubewell	Improved	Male	22	Housewife	Muslim	-0.47	0.73	1.36	No	No	Yes		No	No	2
facility-based GMP	No	No	.	0	2	Yes	12.5	3	Islam	Tubewell	Improved	Male	29	Housewife	Muslim	-0.13	0.58	0.81	No	No	Yes		No	Yes	3
facility-based GMP	No	No	.	4	2	Yes	12.2	3	Islam	Tubewell	Improved	Female	25	Housewife	Muslim	-0.43	-0.11	0.09	No	No	Yes		No	Yes	6
facility-based GMP	No	No	.	10	2	No	6.6	3	Islam	Tubewell	Improved	Female	20	Housewife	Muslim	-0.82	-1.93	-1.9	No	No	No		No	No	2
facility-based GMP	No	No	.	7	2	No	11.9	3	Islam	Tubewell	Improved	Female	28	Housewife	Muslim	-0.4	0.21	0.52	No	No	No		No	No	6
facility-based GMP	No	No	.	8	2	No	6.3	3	Islam	Tubewell	Unimproved	Male	25	Housewife	Muslim	-0.75	-0.32	0.24	No	No	Yes		No	No	6
facility-based GMP	No	No	.	3	2	No	8.3	1	Islam	Tubewell	Unimproved	Male	21	Housewife	Muslim	-1.28	-1.45	-0.93	No	No	Yes		No	No	3
facility-based GMP	No	No	.	8	2	No	9.2	2	Islam	Tubewell	Improved	Female	23	Housewife	Muslim	1.36	0.22	-0.52	No	No	Yes		No	No	3
facility-based GMP	No	No	.	7	2	Yes	12.4	2	Islam	Tubewell	Improved	Male	39	Housewife	Muslim	-1.86	-1.29	-0.52	No	No	No		No	Yes	3
facility-based GMP	No	No	.	3	2	No	9.3	1	Islam	Tubewell	Improved	Male	30	Housewife	Muslim	-2.18	-1.61	-0.5	No	No	No		No	No	3
facility-based GMP	No	No	.	1	2	Yes	8.1	3	Islam	Tubewell	Improved	Female	33	Housewife	Muslim	0.12	0.55	0.71	No	No	No		No	Yes	2
facility-based GMP	No	No	.	7	2	Yes	8.6	1	Islam	Tubewell	Improved	Female	22	Housewife	Muslim	-2.1	-1.86	-0.8	No	No	No		No	Yes	2
facility-based GMP	No	No	.	5	2	Yes	8.6	2	Islam	Tubewell	Unimproved	Female	30	Housewife	Muslim	-1.57	-1.48	-0.75	No	No	Yes		No	Yes	3
facility-based GMP	No	No	.	7	2	No	9.8	1	Islam	Tubewell	Improved	Male	18	Housewife	Muslim	0.17	-1.12	-1.6	No	No	Yes		No	No	6
facility-based GMP	No	No	.	3	2	Yes	7.7	1	Islam	Tubewell	Improved	Female	26	Housewife	Muslim	-1.85	-2.81	-2.23	No	No	Yes		No	Yes	3
facility-based GMP	No	No	.	7	2	No	11.3	2	Islam	Tubewell	Improved	Male	20	Housewife	Muslim	-3.2	-2.18	-0.6	No	No	Yes		No	No	3
facility-based GMP	No	No	.	7	2	Yes	8.6	3	Islam	Tubewell	Improved	Female	24	Housewife	Muslim	0.39	-0.64	-1.08	No	No	No		No	Yes	6
facility-based GMP	No	No	.	5	2	Yes	11.9	2	Islam	Tubewell	Improved	Male	34	Housewife	Muslim	-0.59	-0.31	-0.05	No	No	No		No	Yes	2
facility-based GMP	No	No	.	7	2	No	12	1	Islam	Tubewell	Improved	Female	20	Housewife	Muslim	-2.82	-1.4	0.13	No	No	Yes		No	No	2
facility-based GMP	No	No	.	4	2	Yes	11.4	1	Islam	Tubewell	Unimproved	Female	31	Housewife	Muslim	-1.76	-2.3	-1.91	No	No	No		No	Yes	6
facility-based GMP	No	No	.	7	2	Yes	9	1	Islam	Tubewell	Improved	Male	18	Housewife	Muslim	-2.55	-1.37	0.17	No	No	No		No	Yes	2
facility-based GMP	No	No	.	4	2	Yes	8.1	2	Islam	Tubewell	Improved	Male	36	Housewife	Muslim	-3.74	-2.93	-0.74	No	No	Yes		No	Yes	2
facility-based GMP	No	No	.	7	2	Yes	9.1	1	Islam	Tubewell	Improved	Female	15	Housewife	Muslim	-0.71	-0.69	-0.39	No	No	Yes		No	Yes	2
facility-based GMP	No	No	.	8	2	No	12.5	1	Islam	Tubewell	Improved	Male	23	Housewife	Muslim	-1.68	-2.11	-1.78	No	No	Yes		No	No	3
facility-based GMP	No	No	.	8	2	No	11.7	3	Islam	Tubewell	Improved	Female	22	Housewife	Muslim	-2.21	-0.21	1.19	No	No	No		No	No	6
facility-based GMP	No	No	.	5	2	Yes	9.1	1	Others	Tubewell	Improved	Female	22	Housewife	Non-Muslim	-2.05	-1.06	0.17	No	No	No		No	Yes	2
facility-based GMP	No	No	.	8	2	Yes	8.7	2	Islam	Tubewell	Improved	Female	28	Housewife	Muslim	-0.96	-0.55	-0.01	No	No	Yes		No	Yes	3
home-based GMP	No	Yes	No	10	2	Yes	9.6	3	Islam	Tubewell	Improved	Male	23	Housewife	Muslim	-3.07	-2.61	-1.14	No	No	Yes	No	Yes	Yes	5
home-based GMP	No	Yes	Yes	8	2	Yes	7.4	2	Islam	Tubewell	Improved	Female	21	Housewife	Muslim	-0.69	-0.47	-0.03	No	No	No	Yes	Yes	Yes	1
home-based GMP	Yes	Yes	Yes	5	2	Yes	12.9	1	Islam	Tubewell	Improved	Male	31	Housewife	Muslim	-2.06	-2.59	-2.2	No	No	Yes	No	Yes	Yes	4
home-based GMP	No	No	No	5	2	No	8.7	1	Islam	Tubewell	Improved	Female	30	Housewife	Muslim	-1.31	-1.09	-0.46	No	No	Yes	No	No	No	4
home-based GMP	Yes	Yes	Yes	6	2	Yes	10	1	Islam	Tubewell	Improved	Female	19	Housewife	Muslim	-0.37	0.38	0.77	Yes	Yes	No	Yes	Yes	Yes	1
home-based GMP	No	Yes	Yes	8	2	Yes	11.4	3	Islam	Tubewell	Improved	Female	18	Housewife	Muslim	-3.92	-2.91	-0.77	No	No	Yes	No	Yes	Yes	5
home-based GMP	No	No	No	8	2	Yes	10.3	2	Islam	Tubewell	Improved	Female	23	Housewife	Muslim	-2.11	-1.72	-0.76	No	No	No	No	No	Yes	4
home-based GMP	No	No	No	5	2	Yes	10.1	2	Islam	Tubewell	Improved	Female	27	Housewife	Muslim	0.41	1.84	2.21	No	No	Yes	No	No	Yes	4
home-based GMP	No	Yes	Yes	8	2	Yes	9.4	1	Islam	Tubewell	Improved	Male	27	Housewife	Muslim	-0.75	-0.85	-0.57	No	No	Yes	Yes	Yes	Yes	1
home-based GMP	No	Yes	No	10	2	Yes	9	3	Islam	Tubewell	Improved	Female	23	Others	Muslim	-1.2	-0.54	0.17	No	No	No	Yes	Yes	Yes	4
home-based GMP	No	Yes	Yes	4	2	Yes	6.2	2	Islam	Tubewell	Improved	Female	21	Housewife	Muslim	-1.87	-1.32	-0.07	No	No	No	Yes	Yes	Yes	1
home-based GMP	No	No	No	0	2	Yes	8.3	2	Islam	Tubewell	Improved	Female	28	Housewife	Muslim	-1.76	-1.58	-0.7	No	No	No	No	No	Yes	4
home-based GMP	No	Yes	Yes	6	2	Yes	9.7	1	Islam	Tubewell	Improved	Female	19	Housewife	Muslim	-0.8	-1.48	-1.42	No	No	Yes	Yes	Yes	Yes	1
home-based GMP	No	No	No	6	2	Yes	9.6	2	Islam	Tubewell	Improved	Female	18	Housewife	Muslim	-2.2	-1.6	-0.46	No	No	Yes	No	No	Yes	5
home-based GMP	No	No	No	6	2	No	9.9	1	Islam	Tubewell	Improved	Female	17	Housewife	Muslim	-1.74	-1.29	-0.47	No	No	No	No	No	No	4
home-based GMP	No	No	No	4	2	No	11.7	3	Islam	Tubewell	Improved	Male	18	Housewife	Muslim	-1.91	-2.23	-1.74	No	No	No	No	No	No	5
home-based GMP	No	No	No	0	2	Yes	8	1	Islam	Tubewell	Improved	Female	25	Housewife	Muslim	-0.73	-1.87	-1.93	No	No	No	No	No	Yes	5
home-based GMP	No	Yes	Yes	5	2	No	10.4	2	Islam	Tubewell	Improved	Female	25	Housewife	Muslim	-1.2	0.3	1.2	Yes	Yes	Yes	Yes	Yes	No	4
home-based GMP	No	Yes	Yes	5	2	Yes	12.2	2	Islam	Tubewell	Improved	Female	26	Housewife	Muslim	-1.6	-1.71	-1.26	No	No	Yes	No	Yes	Yes	1
home-based GMP	No	Yes	Yes	5	2	Yes	6.7	1	Islam	Tubewell	Improved	Male	25	Housewife	Muslim	-0.54	0.37	0.98	Yes	Yes	No	Yes	Yes	Yes	1
home-based GMP	No	No	No	7	2	Yes	11.3	3	Islam	Tubewell	Improved	Female	27	Housewife	Muslim	-1.59	-1.25	-0.61	No	No	Yes	No	No	Yes	1
home-based GMP	No	Yes	Yes	12	2	Yes	10.8	2	Islam	Tubewell	Improved	Female	20	Housewife	Muslim	-0.8	-0.87	-0.65	No	No	Yes	Yes	Yes	Yes	1
home-based GMP	No	No	No	2	2	No	12.1	2	Islam	Tubewell	Improved	Female	37	Housewife	Muslim	-1.08	-0.11	0.52	No	No	Yes	No	No	No	5
home-based GMP	No	No	No	4	2	Yes	8.6	2	Islam	Tubewell	Improved	Male	20	Housewife	Muslim	-1.75	-1.51	-0.67	No	No	No	No	No	Yes	4
home-based GMP	No	No	No	6	2	Yes	10	2	Islam	Tubewell	Unimproved	Female	19	Housewife	Muslim	-2.6	-2.81	-1.76	No	No	Yes	No	No	Yes	5
home-based GMP	No	Yes	Yes	10	2	Yes	10.9	3	Islam	Tubewell	Improved	Male	17	Housewife	Muslim	-0.75	-1.14	-1.04	Yes	Yes	No	Yes	Yes	Yes	5
home-based GMP	No	Yes	Yes	2	2	Yes	12.2	2	Islam	Tubewell	Improved	Female	31	Housewife	Muslim	-0.32	-0.89	-1.03	Yes	Yes	No	Yes	Yes	Yes	1
home-based GMP	No	Yes	Yes	2	2	No	9.8	1	Islam	Tubewell	Unimproved	Male	33	Housewife	Muslim	-1.94	-2.03	-1.3	No	No	No	Yes	Yes	No	4
home-based GMP	No	No	No	8	2	No	7	2	Islam	Tubewell	Improved	Male	18	Housewife	Muslim	-1.89	-1.48	-0.39	No	No	Yes	No	No	No	4
home-based GMP	No	No	No	5	2	Yes	8.8	2	Islam	Tubewell	Improved	Female	27	Housewife	Muslim	-1.01	-1.6	-1.38	No	No	Yes	No	No	Yes	4
home-based GMP	No	Yes	No	5	2	No	11.7	1	Islam	Tubewell	Improved	Male	22	Housewife	Muslim	-2.7	-1.25	0.22	No	No	Yes	No	Yes	No	1
home-based GMP	No	No	No	6	2	Yes	9.3	3	Islam	Tubewell	Improved	Male	22	Housewife	Muslim	-2.01	-1.53	-0.52	No	No	Yes	No	No	Yes	5
home-based GMP	No	No	No	9	2	No	11.4	2	Islam	Tubewell	Improved	Female	21	Housewife	Muslim	-0.77	-1.69	-1.81	No	No	Yes	No	No	No	5
home-based GMP	No	No	No	3	2	No	9.5	1	Islam	Tubewell	Improved	Female	25	Housewife	Muslim	0.34	0.62	0.64	No	No	Yes	No	No	No	5
home-based GMP	No	No	No	6	2	Yes	7.8	1	Islam	Tubewell	Improved	Male	36	Housewife	Muslim	-1.02	-0.12	0.68	No	No	Yes	No	No	Yes	4
home-based GMP	No	No	No	7	2	Yes	9.2	1	Islam	Tubewell	Improved	Female	25	Housewife	Muslim	-1.16	-1.21	-0.75	No	No	No	No	Yes	Yes	4
home-based GMP	No	Yes	Yes	0	2	Yes	6.8	2	Islam	Tubewell	Improved	Female	32	Housewife	Muslim	-1.51	-1.17	-0.25	No	No	No	Yes	Yes	Yes	1
home-based GMP	No	No	No	8	2	No	8.7	3	Islam	Tubewell	Improved	Male	16	Housewife	Muslim	-1.5	0.71	2.04	No	No	Yes	No	No	No	1
home-based GMP	No	No	No	5	2	Yes	7.8	3	Islam	Tubewell	Improved	Female	26	Housewife	Muslim	-1.53	-1.39	-0.61	No	No	Yes	No	No	Yes	4
home-based GMP	No	Yes	Yes	4	2	Yes	10.4	2	Islam	Tubewell	Improved	Female	18	Housewife	Muslim	-1.41	-1.46	-0.97	No	No	Yes	Yes	Yes	Yes	4
home-based GMP	No	No	No	3	2	Yes	10.8	2	Islam	Tubewell	Improved	Female	29	Housewife	Muslim	-1.17	-2.55	-2.68	No	No	No	No	No	Yes	5
home-based GMP	No	Yes	Yes	8	2	Yes	9	2	Others	Tubewell	Improved	Female	24	Housewife	Non-Muslim	-0.41	-0.5	-0.35	Yes	Yes	No	Yes	Yes	Yes	5
facility-based GMP	No	No	.	8	3	Yes	8.1	3	Islam	Tubewell	Improved	Female	17	Housewife	Muslim	-1.76	-2.24	-1.57	No	No	Yes		No	Yes	3
facility-based GMP	No	No	.	7	3	No	9.6	1	Islam	Tubewell	Improved	Female	29	Housewife	Muslim	-1.94	-1.6	-0.69	No	No	Yes		No	No	3
facility-based GMP	No	No	.	2	3	No	10.8	2	Islam	Tubewell	Improved	Male	30	Housewife	Muslim	-2.71	-2.22	-1.03	No	No	No		No	No	3
facility-based GMP	No	No	.	4	3	Yes	8.5	1	Islam	Tubewell	Improved	Female	23	Housewife	Muslim	-2.52	-1.92	-0.49	No	No	Yes		No	Yes	3
facility-based GMP	No	No	.	7	3	No	12.4	1	Islam	Tubewell	Improved	Female	22	Housewife	Muslim	-0.5	-1.47	-1.73	No	No	Yes		No	No	2
facility-based GMP	No	No	.	0	3	No	8.6	3	Islam	Tubewell	Improved	Male	33	Housewife	Muslim	-1.37	0.72	1.96	No	No	No		No	No	3
facility-based GMP	No	No	.	12	3	Yes	8.4	1	Islam	Tubewell	Unimproved	Male	20	Others	Muslim	-0.01	-1.59	-2.1	No	No	Yes		No	Yes	2
facility-based GMP	No	No	.	2	3	No	10.1	2	Islam	Tubewell	Improved	Female	25	Housewife	Muslim	-2.26	-0.34	1.17	No	No	Yes		No	No	2
facility-based GMP	No	No	.	8	3	No	9	2	Islam	Tubewell	Improved	Female	18	Housewife	Muslim	-1.71	-1.12	-0.2	No	No	No		No	No	6
facility-based GMP	No	No	.	12	3	No	13	1	Islam	Tubewell	Unimproved	Male	24	Housewife	Muslim	-1.2	-0.97	-0.56	No	No	Yes		No	No	6
facility-based GMP	No	No	.	4	3	No	8.9	2	Islam	Tubewell	Improved	Female	25	Housewife	Muslim	-1.37	-1.12	-0.46	No	No	No		No	No	3
facility-based GMP	No	No	.	5	3	Yes	10.3	1	Islam	Tubewell	Improved	Male	31	Housewife	Muslim	-2.46	-1.52	-0.23	No	No	Yes		No	Yes	2
facility-based GMP	No	No	.	5	3	No	9.5	1	Islam	Tubewell	Improved	Female	22	Housewife	Muslim	-1.56	-1.31	-0.59	No	No	No		No	No	6
facility-based GMP	No	No	.	7	3	Yes	10.9	2	Islam	Tubewell	Improved	Female	26	Housewife	Muslim	-2.04	-0.32	0.97	No	No	No		No	Yes	2
facility-based GMP	No	No	.	0	3	No	8.3	1	Islam	Tubewell	Improved	Male	22	Housewife	Muslim	-1.71	-0.97	0.06	No	No	Yes		No	No	3
facility-based GMP	No	No	.	4	3	Yes	9.8	2	Islam	Tubewell	Improved	Male	19	Housewife	Muslim	-0.89	0.22	0.91	No	No	Yes		No	Yes	2
facility-based GMP	No	No	.	8	3	No	11.2	1	Islam	Tubewell	Improved	Male	17	Housewife	Muslim	-2.14	-2.56	-2	No	No	Yes		No	No	3
facility-based GMP	No	No	.	5	3	No	10.2	1	Islam	Tubewell	Improved	Male	19	Housewife	Muslim	-1.75	-1.94	-1.37	No	No	Yes		No	No	2
facility-based GMP	No	No	.	7	3	Yes	9.1	2	Islam	Tubewell	Improved	Female	30	Housewife	Muslim	-2.39	-2.14	-0.96	No	No	Yes		No	Yes	2
facility-based GMP	No	No	.	9	3	Yes	9.7	1	Islam	Tubewell	Unimproved	Female	39	Others	Muslim	-1.24	0.45	1.45	No	No	No		Yes	Yes	2
facility-based GMP	No	No	.	4	3	No	9.6	2	Islam	Tubewell	Improved	Female	34	Housewife	Muslim	-1.63	-2.72	-2.47	No	No	Yes		No	No	2
facility-based GMP	No	No	.	6	3	No	7.1	3	Islam	Tubewell	Improved	Male	19	Housewife	Muslim	-1.22	-0.75	0.02	No	No	Yes		No	No	6
facility-based GMP	No	No	.	3	3	Yes	12.4	1	Islam	Tubewell	Improved	Male	29	Housewife	Muslim	-3.05	-3.61	-2.92	No	No	No		No	Yes	2
facility-based GMP	No	No	.	5	3	Yes	9.1	1	Islam	Tubewell	Improved	Female	25	Housewife	Muslim	-1.19	-0.72	-0.08	No	No	No		No	Yes	2
facility-based GMP	No	No	.	6	3	Yes	8.5	1	Islam	Tubewell	Improved	Female	18	Housewife	Muslim	-0.47	-1.2	-1.23	No	No	No		No	Yes	2
facility-based GMP	No	No	.	0	3	Yes	7.9	3	Islam	Tubewell	Improved	Male	41	Housewife	Muslim	-1.92	-2.23	-1.47	No	No	Yes		No	Yes	3
facility-based GMP	No	No	.	3	3	No	9.1	1	Islam	Tubewell	Improved	Female	20	Housewife	Muslim	-2.49	-2.89	-1.88	No	No	No		No	No	2
facility-based GMP	No	No	.	9	3	No	13	3	Islam	Tubewell	Improved	Male	33	Housewife	Muslim	0.97	1.08	0.89	No	No	Yes		No	No	6
facility-based GMP	No	No	.	0	3	No	9.5	1	Islam	Tubewell	Improved	Male	35	Housewife	Muslim	-3.01	-1.55	0.26	No	No	Yes		No	No	3
facility-based GMP	No	No	.	5	3	No	9.2	1	Islam	Tubewell	Improved	Female	32	Housewife	Muslim	-0.81	1.05	1.95	No	No	No		No	No	2
facility-based GMP	No	No	.	3	3	No	8.9	1	Islam	Tubewell	Unimproved	Male	31	Housewife	Muslim	-1.23	-1.6	-1.21	No	No	No		No	No	3
facility-based GMP	No	No	.	4	3	Yes	8.5	1	Islam	Tubewell	Improved	Female	22	Housewife	Muslim	-2.92	-1.33	0.66	No	No	Yes		No	Yes	2
facility-based GMP	No	No	.	7	3	No	11.6	1	Islam	Tubewell	Improved	Male	29	Housewife	Muslim	-0.97	-0.01	0.6	No	No	Yes		No	No	2
facility-based GMP	No	No	.	5	3	No	6.8	3	Islam	Tubewell	Improved	Male	30	Housewife	Muslim	-0.49	-0.76	-0.56	No	No	No		No	No	3
facility-based GMP	No	No	.	4	3	No	8.8	1	Islam	Tubewell	Improved	Female	27	Housewife	Muslim	0.07	0.49	0.66	No	No	No		No	No	2
facility-based GMP	No	No	.	4	3	No	11.2	1	Islam	Tubewell	Improved	Male	25	Housewife	Muslim	-0.97	-1.55	-1.46	No	No	Yes		No	No	3
facility-based GMP	No	No	.	3	3	No	9.6	1	Islam	Tubewell	Improved	Female	21	Housewife	Muslim	-1.06	-0.59	-0.03	No	No	Yes		No	No	2
facility-based GMP	No	No	.	7	3	No	11.2	1	Islam	Tubewell	Unimproved	Female	18	Housewife	Muslim	-1.14	-1.33	-1.04	No	No	Yes		No	No	3
facility-based GMP	No	No	.	10	3	Yes	9.2	3	Islam	Tubewell	Improved	Female	18	Housewife	Muslim	-2.43	-1.12	0.4	No	No	No		Yes	Yes	6
facility-based GMP	No	No	.	6	3	No	11.1	3	Islam	Tubewell	Improved	Female	33	Housewife	Muslim	-0.62	-0.75	-0.61	No	No	Yes		No	No	3
facility-based GMP	No	No	.	2	3	Yes	9.5	1	Islam	Tubewell	Improved	Female	31	Housewife	Muslim	-1.59	-1.25	-0.5	No	No	No		No	Yes	2
home-based GMP	No	Yes	Yes	4	3	Yes	10.6	1	Islam	Tubewell	Improved	Female	24	Housewife	Muslim	-1.24	-1.01	-0.51	Yes	Yes	No	Yes	Yes	Yes	4
home-based GMP	No	Yes	Yes	5	3	Yes	8	2	Islam	Tubewell	Improved	Male	18	Housewife	Muslim	-4.38	-2.84	0.09	No	No	No	Yes	Yes	Yes	5
home-based GMP	No	Yes	Yes	0	3	Yes	12.1	1	Islam	Tubewell	Improved	Male	19	Housewife	Muslim	-1.47	-0.82	-0.16	No	No	Yes	Yes	Yes	Yes	1
home-based GMP	No	No	No	2	3	Yes	12.4	2	Islam	Tubewell	Improved	Female	27	Housewife	Muslim	-1.38	-1.64	-1.34	No	No	Yes	No	Yes	Yes	1
home-based GMP	No	Yes	Yes	7	3	Yes	6.1	1	Islam	Tubewell	Improved	Male	18	Housewife	Muslim	-0.72	-0.11	0.5	No	No	No	Yes	Yes	Yes	1
home-based GMP	No	Yes	Yes	12	3	Yes	12.5	1	Islam	Tubewell	Improved	Male	22	Housewife	Muslim	-1.59	-1.15	-0.53	No	No	No	Yes	Yes	Yes	5
home-based GMP	No	No	No	0	3	Yes	6.5	1	Islam	Tubewell	Improved	Male	32	Housewife	Muslim	-2.93	-2.08	-0.19	No	No	Yes	No	No	Yes	5
home-based GMP	No	Yes	Yes	9	3	Yes	9.7	1	Islam	Tubewell	Improved	Female	42	Housewife	Muslim	0.28	-0.67	-1.06	No	No	No	Yes	Yes	Yes	1
home-based GMP	No	Yes	No	4	3	Yes	7.1	3	Islam	Tubewell	Improved	Male	18	Housewife	Muslim	0.23	0.95	1.15	No	No	No	No	Yes	Yes	5
home-based GMP	No	Yes	Yes	9	3	Yes	9.4	1	Islam	Tubewell	Improved	Male	23	Housewife	Muslim	-1.57	-2.36	-2.05	Yes	Yes	Yes	No	Yes	Yes	4
home-based GMP	No	Yes	Yes	7	3	Yes	12.1	1	Islam	Tubewell	Improved	Male	26	Housewife	Muslim	-2.27	-2.9	-2.44	Yes	Yes	No	Yes	Yes	Yes	1
home-based GMP	No	No	No	0	3	Yes	11.8	1	Islam	Tubewell	Improved	Male	19	Housewife	Muslim	-1.53	-0.81	-0.08	No	No	No	Yes	Yes	Yes	1
home-based GMP	No	No	No	9	3	Yes	8.8	1	Islam	Tubewell	Improved	Female	19	Housewife	Muslim	0.16	0.32	0.37	No	No	No	Yes	Yes	Yes	4
home-based GMP	No	No	No	6	3	Yes	8.8	3	Islam	Tubewell	Improved	Male	23	Housewife	Muslim	0.13	-0.69	-0.95	No	No	Yes	No	No	Yes	4
home-based GMP	No	No	No	6	3	No	8.2	1	Islam	Tubewell	Improved	Male	31	Housewife	Muslim	-1.07	-1.08	-0.59	No	No	Yes	No	Yes	No	1
home-based GMP	No	No	No	0	3	No	8.7	2	Islam	Tubewell	Improved	Male	17	Housewife	Muslim	-0.14	-1.22	-1.49	No	No	No	No	No	No	4
home-based GMP	No	Yes	Yes	0	3	Yes	9.6	1	Islam	Tubewell	Improved	Male	32	Housewife	Muslim	-2.31	-0.94	0.48	Yes	Yes	Yes	Yes	Yes	Yes	1
home-based GMP	No	No	No	5	3	Yes	6.7	2	Islam	Tubewell	Improved	Male	23	Housewife	Muslim	-0.98	0.14	1.02	No	No	Yes	No	No	Yes	5
home-based GMP	No	No	No	5	3	Yes	8.5	2	Islam	Tubewell	Improved	Male	29	Housewife	Muslim	-2.82	-2.08	-0.51	No	No	Yes	No	No	Yes	5
home-based GMP	No	Yes	Yes	3	3	Yes	12.5	1	Islam	Tubewell	Improved	Male	26	Housewife	Muslim	-1.79	-1.88	-1.38	No	No	No	Yes	Yes	Yes	1
home-based GMP	No	Yes	Yes	4	3	No	8	2	Islam	Tubewell	Unimproved	Female	17	Housewife	Muslim	-1.6	-1.23	-0.35	No	No	Yes	No	Yes	No	5
home-based GMP	No	No	No	0	3	Yes	9.9	2	Islam	Tubewell	Improved	Female	26	Housewife	Muslim	-2.63	-1.76	-0.33	No	No	Yes	No	No	Yes	5
home-based GMP	No	Yes	Yes	7	3	Yes	8.6	3	Islam	Tubewell	Improved	Male	20	Housewife	Muslim	-0.33	-0.21	0.01	Yes	Yes	No	Yes	Yes	Yes	5
home-based GMP	No	No	No	7	3	Yes	9.6	1	Islam	Tubewell	Unimproved	Male	17	Housewife	Muslim	-0.64	1.01	1.76	No	No	No	No	No	Yes	5
home-based GMP	No	Yes	Yes	9	3	Yes	6.1	1	Islam	Tubewell	Improved	Male	18	Housewife	Muslim	-1.28	-2.5	-2.34	Yes	Yes	Yes	Yes	Yes	Yes	1
home-based GMP	No	Yes	Yes	5	3	Yes	9.4	1	Islam	Tubewell	Improved	Male	31	Housewife	Muslim	-1.19	-0.38	0.37	No	No	No	No	Yes	Yes	1
home-based GMP	No	No	No	5	3	No	9.5	2	Islam	Tubewell	Improved	Female	29	Housewife	Muslim	-3.8	-3.76	-1.86	No	No	Yes	No	No	No	5
home-based GMP	No	No	No	5	3	Yes	9.7	2	Islam	Tubewell	Improved	Male	22	Housewife	Muslim	1.2	-0.47	-1.34	No	No	Yes	No	No	Yes	5
home-based GMP	No	Yes	Yes	8	3	No	7.2	3	Islam	Tubewell	Improved	Male	18	Housewife	Muslim	-1.61	-0.61	0.53	Yes	Yes	Yes	Yes	Yes	No	4
home-based GMP	No	Yes	Yes	5	3	Yes	9.4	1	Islam	Tubewell	Improved	Male	18	Housewife	Muslim	-0.8	-1.54	-1.49	No	No	Yes	No	Yes	Yes	4
home-based GMP	No	No	No	9	3	Yes	7.3	3	Islam	Tubewell	Improved	Female	30	Housewife	Muslim	-1.15	-0.81	-0.13	No	No	No	No	Yes	Yes	5
home-based GMP	No	No	No	7	3	No	10.3	1	Islam	Tubewell	Improved	Female	23	Housewife	Muslim	0.5	-0.09	-0.42	No	No	Yes	No	No	No	4
home-based GMP	No	No	No	2	3	Yes	7.1	1	Islam	Tubewell	Improved	Male	18	Housewife	Muslim	-0.67	0.72	1.52	No	No	Yes	No	No	Yes	5
home-based GMP	No	Yes	Yes	2	3	Yes	11.8	3	Islam	Tubewell	Improved	Male	34	Housewife	Muslim	-0.21	-0.24	-0.2	Yes	Yes	No	Yes	Yes	Yes	1
home-based GMP	No	Yes	No	0	3	Yes	8.9	3	Islam	Tubewell	Improved	Male	38	Housewife	Muslim	-2.29	-1.94	-0.83	No	No	Yes	No	Yes	Yes	1
home-based GMP	No	Yes	Yes	2	3	Yes	8.7	1	Islam	Tubewell	Improved	Male	34	Housewife	Muslim	-1.45	-1.16	-0.43	No	No	Yes	Yes	Yes	Yes	1
home-based GMP	No	No	No	0	3	Yes	8.3	1	Islam	Tubewell	Improved	Male	34	Housewife	Muslim	-1.85	-1.96	-1.18	No	No	Yes	No	No	Yes	4
home-based GMP	No	Yes	Yes	0	3	Yes	10.5	3	Islam	Tubewell	Improved	Female	19	Housewife	Muslim	-0.05	0.02	0.07	No	No	No	No	Yes	Yes	5
home-based GMP	No	Yes	Yes	9	3	Yes	10.3	1	Islam	Tubewell	Improved	Male	25	Housewife	Muslim	-0.87	0.27	0.94	Yes	Yes	No	Yes	Yes	Yes	1
home-based GMP	No	No	No	3	3	Yes	9.1	3	Islam	Tubewell	Improved	Female	25	Housewife	Muslim	0.77	-0.04	-0.52	No	No	No	No	Yes	Yes	5
home-based GMP	No	Yes	Yes	9	3	Yes	12.2	3	Islam	Tubewell	Improved	Female	33	Housewife	Muslim	0.1	0.46	0.54	Yes	Yes	No	Yes	Yes	Yes	1
home-based GMP	Yes	Yes	Yes	4	3	Yes	8.1	1	Islam	Tubewell	Improved	Male	28	Housewife	Muslim	-1.41	-0.72	0.18	Yes	Yes	Yes	Yes	Yes	Yes	4
home-based GMP	Yes	Yes	Yes	7	3	No	9.8	2	Islam	Tubewell	Improved	Female	16	Housewife	Muslim	-0.9	-1.35	-1.18	No	No	Yes	No	Yes	No	4
home-based GMP	No	No	No	3	3	No	10.4	2	Islam	Tubewell	Improved	Male	20	Housewife	Muslim	-1.59	-1.19	-0.47	No	No	No	No	No	No	5
facility-based GMP	No	No	.	0	4	No	9.2	3	Islam	Tubewell	Improved	Male	33	Housewife	Muslim	-2.55	-1.54	-0.08	No	No	Yes		No	No	3
facility-based GMP	No	No	.	5	4	Yes	6.4	1	Islam	Tubewell	Unimproved	Male	23	Housewife	Muslim	-0.82	-0.92	-0.51	No	No	No		No	Yes	2
facility-based GMP	No	No	.	4	4	No	12.3	1	Islam	Tubewell	Improved	Male	26	Housewife	Muslim	-1.72	-2.23	-1.92	No	No	Yes		No	No	6
facility-based GMP	No	No	.	7	4	No	9.7	1	Islam	Tubewell	Improved	Female	31	Housewife	Muslim	-0.42	-0.76	-0.72	No	No	Yes		No	No	3
facility-based GMP	No	No	.	7	4	No	9.2	1	Islam	Tubewell	Improved	Male	26	Housewife	Muslim	-0.32	0.32	0.68	No	No	Yes		No	No	3
facility-based GMP	No	No	.	2	4	No	12.1	2	Islam	Tubewell	Improved	Male	20	Housewife	Muslim	-1.26	0.67	1.64	No	No	No		No	No	2
facility-based GMP	No	No	.	3	4	No	10.2	3	Islam	Tubewell	Improved	Male	32	Housewife	Muslim	-2.21	-1.32	-0.15	No	No	No		No	No	3
facility-based GMP	No	No	.	4	4	No	11.9	3	Islam	Tubewell	Improved	Female	18	Housewife	Muslim	-2.95	-2.85	-1.67	No	No	Yes		No	No	6
facility-based GMP	No	No	.	5	4	No	9.1	1	Islam	Tubewell	Improved	Male	20	Housewife	Muslim	-3.85	-3.63	-1.87	No	No	No		No	No	6
facility-based GMP	No	No	.	7	4	Yes	8.1	1	Islam	Tubewell	Improved	Male	21	Housewife	Muslim	0.83	-0.46	-1.1	No	No	Yes		No	Yes	2
facility-based GMP	No	No	.	10	4	No	7.3	1	Islam	Tubewell	Improved	Male	26	Housewife	Muslim	-1.07	-0.5	0.23	No	No	No		No	No	2
facility-based GMP	No	No	.	4	4	No	11.5	2	Islam	Tubewell	Improved	Male	21	Housewife	Muslim	-1.26	0.29	1.18	No	No	Yes		No	No	3
facility-based GMP	No	No	.	4	4	No	8.5	1	Islam	Tubewell	Improved	Male	33	Housewife	Muslim	-0.99	-1.52	-1.27	No	No	Yes		No	No	3
facility-based GMP	No	No	.	9	4	Yes	12.2	1	Islam	Tubewell	Improved	Male	29	Housewife	Muslim	-5.4	-4.05	-1.35	No	No	No		No	Yes	3
facility-based GMP	No	No	.	4	4	No	8.4	2	Islam	Tubewell	Improved	Female	24	Housewife	Muslim	-1.82	-1.7	-0.81	No	No	No		No	No	2
facility-based GMP	No	No	.	10	4	No	9.1	2	Islam	Tubewell	Improved	Female	17	Housewife	Muslim	-0.12	-0.5	-0.55	No	No	No		No	No	3
facility-based GMP	No	No	.	4	4	No	9.9	2	Islam	Tubewell	Improved	Male	40	Housewife	Muslim	-0.85	-0.52	-0.09	No	No	Yes		No	No	3
facility-based GMP	No	No	.	4	4	Yes	8.5	2	Islam	Tubewell	Improved	Female	26	Housewife	Muslim	-2.06	-0.91	0.42	No	No	No		No	Yes	2
facility-based GMP	No	No	.	9	4	Yes	7.5	2	Islam	Tubewell	Improved	Female	21	Housewife	Muslim	-1.16	-0.84	-0.17	No	No	No		No	Yes	2
facility-based GMP	No	No	.	8	4	Yes	11.4	1	Islam	Tubewell	Improved	Female	21	Housewife	Muslim	-2.06	-1.45	-0.52	No	No	No		No	Yes	2
facility-based GMP	No	No	.	4	4	Yes	8	1	Islam	Tubewell	Improved	Male	21	Housewife	Muslim	-1.3	0.41	1.55	No	No	Yes		No	Yes	2
facility-based GMP	No	No	.	5	4	No	9.1	1	Islam	Tubewell	Improved	Female	30	Housewife	Muslim	-1.67	-1.49	-0.72	No	No	No		No	No	3
facility-based GMP	No	No	.	4	4	No	7.5	1	Islam	Tubewell	Unimproved	Male	23	Housewife	Muslim	-1.14	1.3	2.55	No	No	Yes		No	No	2
facility-based GMP	No	No	.	10	4	Yes	8.6	3	Islam	Tubewell	Improved	Female	21	Housewife	Muslim	0.18	-0.37	-0.56	No	No	Yes		No	Yes	6
facility-based GMP	No	No	.	5	4	Yes	11.6	3	Islam	Tubewell	Improved	Male	29	Housewife	Muslim	-0.92	-1.21	-1.04	No	No	Yes		No	Yes	2
facility-based GMP	No	No	.	0	4	No	12.7	2	Islam	Tubewell	Unimproved	Female	24	Housewife	Muslim	-2.34	-0.94	0.3	No	No	No		No	No	6
facility-based GMP	No	No	.	2	4	Yes	12.2	2	Islam	Tubewell	Improved	Female	31	Housewife	Muslim	-1.69	-1.9	-1.45	No	No	No		No	Yes	3
facility-based GMP	No	No	.	7	4	Yes	8.7	1	Islam	Tubewell	Improved	Female	22	Housewife	Muslim	2.86	-0.47	-2.37	No	No	No		No	Yes	3
facility-based GMP	No	No	.	7	4	No	10.7	2	Islam	Tubewell	Improved	Female	24	Housewife	Muslim	0.1	1.46	1.89	No	No	Yes		No	No	3
facility-based GMP	No	No	.	3	4	No	10.3	3	Islam	Tubewell	Improved	Male	29	Housewife	Muslim	-1.17	-0.33	0.38	No	No	Yes		No	No	6
facility-based GMP	No	No	.	9	4	No	12.7	2	Islam	Tubewell	Improved	Female	30	Housewife	Muslim	-3.17	-1.62	0.09	No	No	Yes		No	No	2
facility-based GMP	No	No	.	8	4	No	11.6	3	Islam	Tubewell	Improved	Female	20	Housewife	Muslim	-0.94	-0.59	-0.2	No	No	No		No	No	2
facility-based GMP	No	No	.	7	4	Yes	8.8	2	Islam	Tubewell	Unimproved	Female	25	Housewife	Muslim	-1.36	-0.61	0.22	No	No	Yes		No	Yes	6
facility-based GMP	No	No	.	7	4	Yes	8.2	3	Islam	Tubewell	Improved	Female	29	Housewife	Muslim	-1.54	-0.7	0.28	No	No	No		No	Yes	2
facility-based GMP	No	No	.	9	4	Yes	12.9	2	Islam	Tubewell	Improved	Male	31	Housewife	Muslim	-2.55	-1.53	-0.34	No	No	Yes		No	Yes	2
facility-based GMP	No	No	.	2	4	No	12.9	1	Islam	Tubewell	Improved	Male	31	Housewife	Muslim	-2.39	-3.31	-3.01	No	No	No		No	No	3
facility-based GMP	No	No	.	6	4	No	9.3	1	Islam	Tubewell	Improved	Male	22	Housewife	Muslim	-1.89	-1.64	-0.78	No	No	No		No	No	3
facility-based GMP	No	No	.	9	4	No	7.6	1	Islam	Tubewell	Improved	Female	28	Housewife	Muslim	-0.86	-0.62	-0.12	No	No	Yes		No	No	6
facility-based GMP	No	No	.	0	4	Yes	7.9	1	Islam	Tubewell	Unimproved	Female	17	Housewife	Muslim	-1.71	-0.45	0.77	No	No	No		No	Yes	2
facility-based GMP	No	No	.	7	4	No	9.9	2	Islam	Tubewell	Improved	Male	26	Housewife	Muslim	-1.28	-1.22	-0.71	No	No	No		No	No	2
facility-based GMP	No	No	.	7	4	No	7.4	1	Islam	Tubewell	Improved	Male	23	Housewife	Muslim	-0.06	0.17	0.36	No	No	No		No	No	3
facility-based GMP	No	No	.	8	4	Yes	8	1	Islam	Tubewell	Improved	Male	30	Housewife	Muslim	-1.6	-0.87	0.12	No	No	Yes		No	Yes	6
facility-based GMP	No	No	.	5	4	Yes	11.4	2	Islam	Tubewell	Improved	Female	20	Housewife	Muslim	-0.15	-0.14	-0.11	No	No	Yes		No	Yes	2
facility-based GMP	No	No	.	7	4	Yes	10.9	2	Islam	Tubewell	Improved	Male	21	Housewife	Muslim	-1.24	-1.48	-1.16	No	No	No		No	Yes	2
facility-based GMP	No	No	.	4	4	Yes	11.6	1	Islam	Tubewell	Improved	Male	31	Others	Muslim	-1.64	-2.05	-1.7	No	No	No		No	Yes	3
facility-based GMP	No	No	.	0	4	Yes	12.8	3	Islam	Tubewell	Improved	Female	34	Housewife	Muslim	-0.66	-0.73	-0.61	No	No	No		No	Yes	3
facility-based GMP	No	No	.	3	4	No	7.6	2	Islam	Tubewell	Improved	Female	30	Housewife	Muslim	-1.71	-1.61	-0.72	No	No	Yes		No	No	3
facility-based GMP	No	No	.	10	4	No	6.4	2	Islam	Tubewell	Improved	Female	22	Housewife	Muslim	-0.51	-1.72	-1.85	No	No	Yes		No	No	6
facility-based GMP	No	No	.	7	4	Yes	9.1	3	Islam	Tubewell	Improved	Female	22	Housewife	Muslim	-0.32	-1.09	-1.22	No	No	No		No	Yes	3
facility-based GMP	No	No	.	4	4	No	10.6	1	Islam	Tubewell	Unimproved	Female	20	Housewife	Muslim	-0.31	-0.66	-0.69	No	No	No		No	No	2
facility-based GMP	No	No	.	5	4	No	7.8	3	Islam	Tubewell	Improved	Female	25	Housewife	Muslim	-2.12	-2.55	-1.64	No	No	No		No	No	6
facility-based GMP	No	No	.	10	4	Yes	10.2	2	Islam	Tubewell	Improved	Male	30	Housewife	Muslim	-0.75	-0.57	-0.25	No	No	Yes		No	Yes	6
facility-based GMP	No	No	.	0	4	Yes	12.9	2	Islam	Tubewell	Improved	Male	29	Housewife	Muslim	-1.71	-1.99	-1.62	No	No	No		No	Yes	6
facility-based GMP	No	No	.	8	4	Yes	6.9	2	Islam	Tubewell	Improved	Female	22	Housewife	Muslim	-0.66	-0.09	0.46	No	No	Yes		No	Yes	2
facility-based GMP	No	No	.	4	4	No	11.6	1	Islam	Tubewell	Improved	Male	31	Housewife	Muslim	-1.77	-1.54	-0.88	No	No	Yes		No	No	3
facility-based GMP	No	No	.	7	4	Yes	12.3	3	Islam	Tubewell	Improved	Female	30	Housewife	Muslim	-0.75	-1.5	-1.59	No	No	No		No	Yes	6
facility-based GMP	No	No	.	5	4	Yes	11.3	3	Islam	Tubewell	Improved	Male	27	Housewife	Muslim	-1.24	-0.98	-0.49	No	No	No		No	Yes	2
facility-based GMP	No	No	.	7	4	No	7.8	2	Islam	Tubewell	Improved	Male	30	Housewife	Muslim	-1.57	-0.85	0.14	No	No	Yes		No	No	2
facility-based GMP	No	No	.	0	4	No	10	1	Islam	Tubewell	Unimproved	Female	23	Housewife	Muslim	-1.18	-0.91	-0.39	No	No	Yes		No	No	2
facility-based GMP	No	No	.	5	4	Yes	9.1	2	Islam	Tubewell	Improved	Male	22	Housewife	Muslim	-3.14	-2.3	-0.6	No	No	No		No	Yes	2
facility-based GMP	No	No	.	5	4	No	11.6	2	Islam	Tubewell	Improved	Male	20	Housewife	Muslim	-1.28	0.08	0.92	No	No	Yes		No	No	3
facility-based GMP	No	No	.	10	4	Yes	10.8	2	Islam	Tubewell	Improved	Male	18	Housewife	Muslim	-2.48	-0.98	0.46	No	No	No		No	Yes	3
facility-based GMP	No	No	.	7	4	Yes	12.6	3	Islam	Tubewell	Improved	Male	31	Housewife	Muslim	-1.09	-0.16	0.45	No	No	Yes		No	Yes	2
facility-based GMP	No	No	.	7	4	No	8.5	1	Islam	Tubewell	Unimproved	Female	21	Housewife	Muslim	-2.27	-1.84	-0.62	No	No	No		No	No	2
facility-based GMP	No	No	.	3	4	Yes	7.4	2	Islam	Tubewell	Unimproved	Female	25	Housewife	Muslim	-0.18	0.24	0.52	No	No	No		No	Yes	2
facility-based GMP	No	No	.	4	4	No	7	3	Islam	Tubewell	Improved	Female	37	Housewife	Muslim	-0.49	0.53	1.12	No	No	Yes		No	No	2
facility-based GMP	No	No	.	0	4	Yes	7.2	3	Islam	Tubewell	Improved	Male	32	Housewife	Muslim	-1.9	-1.47	-0.39	No	No	Yes		No	Yes	3
facility-based GMP	No	No	.	10	4	Yes	9.4	2	Islam	Tubewell	Improved	Male	35	Housewife	Muslim	-1.81	-0.95	0.09	No	No	Yes		No	Yes	6
facility-based GMP	No	No	.	4	4	No	6.7	3	Islam	Tubewell	Improved	Female	23	Housewife	Muslim	-0.54	-0.56	-0.26	No	No	Yes		No	No	2
facility-based GMP	No	No	.	8	4	No	6.4	1	Islam	Tubewell	Improved	Male	32	Housewife	Muslim	-1.82	-0.39	1.03	No	No	Yes		No	No	3
facility-based GMP	No	No	.	9	4	No	10.7	1	Islam	Tubewell	Improved	Female	17	Housewife	Muslim	-3.36	-3.23	-1.68	No	No	Yes		No	No	6
facility-based GMP	No	No	.	2	4	Yes	10	2	Islam	Tubewell	Improved	Male	21	Housewife	Muslim	-1.6	-2.06	-1.65	No	No	Yes		No	Yes	2
facility-based GMP	No	No	.	10	4	No	8	3	Islam	Tubewell	Improved	Male	20	Housewife	Muslim	-1.66	-1.11	-0.15	No	No	No		No	No	3
facility-based GMP	No	No	.	9	4	No	11	2	Islam	Tubewell	Improved	Female	30	Housewife	Muslim	-0.84	-0.79	-0.52	No	No	No		No	No	3
facility-based GMP	No	No	.	6	4	Yes	8.6	2	Islam	Others	Improved	Male	23	Housewife	Muslim	-2.11	-2.38	-1.57	No	No	Yes		No	Yes	6
facility-based GMP	No	No	.	7	4	Yes	7.1	3	Islam	Tubewell	Improved	Female	19	Housewife	Muslim	-0.29	-1.22	-1.36	No	No	Yes		No	Yes	6
facility-based GMP	No	No	.	0	4	Yes	11.2	2	Islam	Tubewell	Unimproved	Male	36	Housewife	Muslim	-1.53	-0.12	0.85	No	No	No		No	Yes	2
facility-based GMP	No	No	.	4	4	No	7	1	Islam	Tubewell	Unimproved	Female	30	Housewife	Muslim	-0.56	-0.94	-0.77	No	No	No		No	No	3
facility-based GMP	No	No	.	0	4	No	11.6	1	Islam	Tubewell	Improved	Male	28	Housewife	Muslim	-1.38	-1.21	-0.72	No	No	No		No	No	6
facility-based GMP	No	No	.	8	4	No	8.9	2	Islam	Tubewell	Improved	Female	18	Housewife	Muslim	-0.96	-0.29	0.32	No	No	Yes		No	No	2
facility-based GMP	No	No	.	0	4	Yes	12.3	1	Islam	Tubewell	Improved	Male	35	Housewife	Muslim	-2.72	-2.32	-1.25	No	No	Yes		No	Yes	2
facility-based GMP	No	No	.	7	4	No	8.5	2	Islam	Tubewell	Improved	Male	31	Housewife	Muslim	-4.35	-4.13	-2.03	No	No	Yes		No	No	3
facility-based GMP	No	No	.	2	4	Yes	7.5	3	Islam	Tubewell	Improved	Female	27	Others	Muslim	-0.3	-0.83	-0.83	No	No	Yes		No	Yes	3
facility-based GMP	No	No	.	8	4	No	8.3	3	Islam	Tubewell	Improved	Female	30	Housewife	Muslim	-0.08	-3.4	-4.48	No	No	Yes		No	No	3
facility-based GMP	No	No	.	8	4	Yes	9.8	1	Others	Tubewell	Improved	Female	25	Housewife	Non-Muslim	0.28	1.27	1.54	No	No	Yes		No	Yes	2
facility-based GMP	No	No	.	0	4	No	10.9	1	Islam	Tubewell	Improved	Male	27	Housewife	Muslim	-2.75	-2.64	-1.59	No	No	Yes		No	No	2
facility-based GMP	No	No	.	5	4	Yes	7.1	2	Islam	Tubewell	Improved	Female	21	Housewife	Muslim	-1.37	-0.22	0.84	No	No	No		No	Yes	2
facility-based GMP	No	No	.	7	4	Yes	13	3	Islam	Tubewell	Improved	Male	23	Housewife	Muslim	-0.83	-0.68	-0.42	No	No	Yes		No	Yes	2
facility-based GMP	No	No	.	4	4	No	8.2	2	Islam	Tubewell	Improved	Male	26	Housewife	Muslim	-2.51	-2.22	-0.96	No	No	No		No	No	6
facility-based GMP	No	No	.	5	4	No	7.5	1	Islam	Tubewell	Improved	Male	21	Housewife	Muslim	-0.03	1.09	1.52	No	No	Yes		No	No	2
facility-based GMP	No	No	.	5	4	Yes	10.2	3	Islam	Tubewell	Improved	Male	21	Housewife	Muslim	-1.84	-2.3	-1.81	No	No	No		No	Yes	6
facility-based GMP	No	No	.	9	4	No	11.2	1	Islam	Tubewell	Improved	Female	17	Housewife	Muslim	-2.93	-2.23	-0.79	No	No	Yes		No	No	2
facility-based GMP	No	No	.	6	4	No	11.4	3	Islam	Tubewell	Improved	Female	25	Housewife	Muslim	0.32	0.04	-0.15	No	No	No		No	No	2
facility-based GMP	No	No	.	7	4	No	8.1	3	Islam	Tubewell	Improved	Female	31	Housewife	Muslim	-0.49	-0.55	-0.32	No	No	Yes		No	No	3
facility-based GMP	No	No	.	4	4	No	12.6	1	Islam	Tubewell	Improved	Female	32	Housewife	Muslim	-2.4	-1.35	-0.19	No	No	Yes		No	No	3
facility-based GMP	No	No	.	6	4	No	12.2	1	Islam	Tubewell	Improved	Male	25	Housewife	Muslim	-1.6	-1.47	-0.93	No	No	No		No	No	3
facility-based GMP	No	No	.	9	4	No	11.2	1	Islam	Tubewell	Improved	Female	23	Housewife	Muslim	-2.31	-0.96	0.34	No	No	No		No	No	3
facility-based GMP	No	No	.	4	4	Yes	10.8	1	Islam	Tubewell	Unimproved	Male	21	Housewife	Muslim	-3.52	-2.41	-0.58	No	No	Yes		No	Yes	2
facility-based GMP	No	No	.	0	4	Yes	9.2	3	Islam	Tubewell	Improved	Female	36	Housewife	Muslim	-0.56	-1.18	-1.17	No	No	Yes		No	Yes	6
facility-based GMP	No	No	.	6	4	Yes	8.7	3	Islam	Tubewell	Improved	Male	19	Housewife	Muslim	-2.12	-3.03	-2.52	No	No	No		No	Yes	6
facility-based GMP	No	No	.	5	4	Yes	11.5	1	Islam	Tubewell	Improved	Female	34	Housewife	Muslim	-1.33	-1.26	-0.81	No	No	No		No	Yes	2
facility-based GMP	No	No	.	2	4	No	9.1	3	Islam	Tubewell	Improved	Male	41	Housewife	Muslim	-0.98	-0.34	0.28	No	No	Yes		No	No	3
facility-based GMP	No	No	.	7	4	Yes	8.8	2	Islam	Tubewell	Improved	Female	19	Housewife	Muslim	-1.22	-0.93	-0.31	No	No	No		No	Yes	2
facility-based GMP	No	No	.	0	4	Yes	7.7	2	Islam	Tubewell	Unimproved	Male	37	Housewife	Muslim	-0.28	-0.71	-0.67	No	No	No		No	Yes	2
facility-based GMP	No	No	.	8	4	Yes	7.6	1	Islam	Tubewell	Improved	Female	25	Housewife	Muslim	-0.83	-0.07	0.58	No	No	Yes		No	Yes	2
facility-based GMP	No	No	.	8	4	No	9.1	3	Islam	Tubewell	Improved	Male	17	Housewife	Muslim	3.09	-0.02	-1.76	No	No	No		No	No	3
facility-based GMP	No	No	.	5	4	No	10.8	3	Islam	Tubewell	Improved	Female	23	Housewife	Muslim	-1.21	-0.73	-0.17	No	No	Yes		No	No	3
facility-based GMP	No	No	.	4	4	Yes	11.9	1	Islam	Tubewell	Improved	Female	29	Housewife	Muslim	-2.25	-2.82	-2.24	No	No	No		No	Yes	3
home-based GMP	No	Yes	Yes	5	4	Yes	8.3	3	Islam	Tubewell	Improved	Female	22	Housewife	Muslim	-2.22	0.1	1.86	No	No	Yes	Yes	Yes	Yes	5
home-based GMP	No	Yes	Yes	6	4	Yes	11	2	Islam	Tubewell	Improved	Male	21	Housewife	Muslim	-2.63	-2.1	-0.94	No	No	Yes	Yes	Yes	Yes	5
home-based GMP	No	Yes	Yes	4	4	No	10.4	1	Islam	Tubewell	Unimproved	Male	22	Housewife	Muslim	-2.07	-1.54	-0.58	Yes	No	No	Yes	Yes	No	1
home-based GMP	No	Yes	No	12	4	Yes	10	2	Islam	Tubewell	Improved	Male	24	Housewife	Muslim	-1.08	-1.02	-0.6	No	No	Yes	No	Yes	Yes	5
home-based GMP	No	No	No	0	4	No	11.2	1	Islam	Tubewell	Improved	Male	16	Housewife	Muslim	-3.09	-2.56	-1.21	No	No	No	No	No	No	4
home-based GMP	No	No	No	5	4	Yes	10.3	1	Islam	Tubewell	Improved	Male	25	Housewife	Muslim	-2.21	-2.39	-1.64	No	No	No	No	No	Yes	4
home-based GMP	No	Yes	Yes	7	4	Yes	11.1	3	Islam	Tubewell	Improved	Female	18	Housewife	Muslim	-1.1	-0.98	-0.59	No	No	Yes	Yes	Yes	Yes	4
home-based GMP	No	No	No	5	4	No	9.1	1	Islam	Tubewell	Improved	Male	19	Housewife	Muslim	-2.65	-3.16	-2.28	No	No	No	No	No	No	4
home-based GMP	No	No	No	2	4	No	11.6	3	Islam	Tubewell	Improved	Female	25	Housewife	Muslim	-0.17	0.28	0.47	No	No	Yes	No	No	No	5
home-based GMP	No	No	No	3	4	No	11.9	3	Islam	Tubewell	Improved	Female	25	Housewife	Muslim	-1.7	-2.16	-1.78	No	No	Yes	Yes	No	No	4
home-based GMP	No	Yes	Yes	10	4	No	12.6	3	Islam	Tubewell	Improved	Male	20	Housewife	Muslim	-2.24	-1.83	-0.97	No	No	Yes	Yes	Yes	No	4
home-based GMP	No	Yes	Yes	7	4	Yes	8.8	3	Islam	Tubewell	Improved	Female	30	Housewife	Muslim	-0.89	-1.17	-0.89	No	No	No	Yes	Yes	Yes	1
home-based GMP	No	Yes	Yes	0	4	Yes	12.1	1	Islam	Tubewell	Improved	Female	24	Housewife	Muslim	-0.86	-0.34	0.07	No	No	No	Yes	Yes	Yes	1
home-based GMP	No	No	No	8	4	No	8	1	Islam	Tubewell	Unimproved	Male	21	Housewife	Muslim	-0.94	-1.5	-1.26	No	No	Yes	No	No	No	4
home-based GMP	No	Yes	No	2	4	Yes	11.3	1	Islam	Tubewell	Improved	Female	37	Housewife	Muslim	-1.4	-1.09	-0.52	No	No	Yes	Yes	Yes	Yes	1
home-based GMP	No	Yes	Yes	1	4	Yes	12	3	Islam	Tubewell	Improved	Female	37	Housewife	Muslim	-0.86	-0.32	0.11	No	No	No	No	Yes	Yes	5
home-based GMP	No	No	No	7	4	Yes	10	3	Islam	Tubewell	Improved	Male	25	Housewife	Muslim	-0.01	0.29	0.41	No	No	Yes	No	No	Yes	5
home-based GMP	No	No	No	4	4	Yes	10.1	3	Islam	Tubewell	Improved	Male	19	Housewife	Muslim	-3.16	-2.6	-1.09	No	No	Yes	No	No	Yes	5
home-based GMP	Yes	Yes	Yes	10	4	Yes	11.9	2	Islam	Tubewell	Improved	Female	28	Housewife	Muslim	-1.08	0.42	1.23	Yes	Yes	No	Yes	Yes	Yes	4
home-based GMP	Yes	Yes	Yes	10	4	Yes	7.8	2	Islam	Tubewell	Improved	Female	21	Housewife	Muslim	-1.59	-1.46	-0.65	Yes	Yes	No	No	Yes	Yes	4
home-based GMP	No	No	No	4	4	Yes	10.1	2	Islam	Tubewell	Improved	Male	20	Housewife	Muslim	-2.87	-1.61	0.01	No	No	Yes	No	No	Yes	5
home-based GMP	No	Yes	No	4	4	Yes	6.1	3	Islam	Tubewell	Improved	Female	34	Housewife	Muslim	-0.22	0.08	0.36	No	No	Yes	No	Yes	Yes	5
home-based GMP	No	No	No	9	4	No	13	1	Islam	Tubewell	Improved	Female	20	Housewife	Muslim	-0.71	-3.48	-4.3	No	No	Yes	No	No	No	1
home-based GMP	No	Yes	No	6	4	Yes	8.2	2	Islam	Tubewell	Improved	Female	30	Housewife	Muslim	-0.15	-0.52	-0.54	No	No	No	No	Yes	Yes	1
home-based GMP	No	Yes	Yes	0	4	Yes	8.7	1	Islam	Tubewell	Improved	Male	28	Housewife	Muslim	-0.06	-0.2	-0.16	No	No	No	Yes	Yes	Yes	4
home-based GMP	No	Yes	No	6	4	Yes	6.7	3	Islam	Tubewell	Improved	Female	24	Housewife	Muslim	-1.82	-1.71	-0.68	No	No	No	Yes	Yes	Yes	1
home-based GMP	No	No	No	5	4	Yes	12.8	1	Islam	Tubewell	Improved	Male	22	Housewife	Muslim	0.16	-0.7	-1.04	No	No	No	No	No	Yes	1
home-based GMP	No	No	No	4	4	Yes	8.2	3	Islam	Tubewell	Improved	Male	20	Housewife	Muslim	-5.16	-1.46	2.72	No	No	No	No	No	Yes	5
home-based GMP	No	Yes	Yes	4	4	Yes	9.4	3	Islam	Tubewell	Improved	Male	22	Housewife	Muslim	1.11	0.82	0.42	Yes	Yes	No	No	Yes	Yes	1
home-based GMP	No	Yes	Yes	7	4	Yes	11.9	1	Islam	Tubewell	Unimproved	Male	26	Housewife	Muslim	-1.61	-2	-1.66	No	No	No	No	Yes	Yes	5
home-based GMP	No	No	No	5	4	No	9.8	3	Islam	Tubewell	Improved	Male	25	Housewife	Muslim	-3.26	-2.49	-0.82	No	No	Yes	No	No	No	1
home-based GMP	No	Yes	Yes	4	4	Yes	9.7	1	Islam	Tubewell	Improved	Female	24	Housewife	Muslim	-1.16	-1.88	-1.7	No	No	No	Yes	Yes	Yes	1
home-based GMP	No	Yes	No	3	4	No	8.1	2	Islam	Tubewell	Improved	Male	23	Housewife	Muslim	-1.66	-1.17	-0.24	No	No	Yes	No	Yes	No	1
home-based GMP	No	Yes	Yes	7	4	Yes	8.8	2	Islam	Tubewell	Improved	Male	18	Housewife	Muslim	-0.11	-0.39	-0.38	Yes	Yes	No	Yes	Yes	Yes	5
home-based GMP	No	No	No	0	4	No	7.5	1	Islam	Tubewell	Improved	Female	14	Housewife	Muslim	-1.52	-1.77	-1.11	No	No	No	No	No	No	4
home-based GMP	No	Yes	Yes	2	4	Yes	8.6	2	Islam	Tubewell	Improved	Female	19	Housewife	Muslim	-1.02	-0.51	0.1	No	No	No	Yes	Yes	Yes	5
home-based GMP	No	Yes	Yes	7	4	Yes	8.2	1	Islam	Tubewell	Improved	Male	22	Housewife	Muslim	-0.97	0.14	0.95	No	No	No	Yes	Yes	Yes	1
home-based GMP	No	No	No	3	4	Yes	7.3	1	Islam	Tubewell	Improved	Male	26	Housewife	Muslim	-1.26	-1.19	-0.54	No	No	Yes	No	No	Yes	4
home-based GMP	No	Yes	Yes	6	4	No	8.4	2	Islam	Tubewell	Improved	Male	19	Housewife	Muslim	-0.3	-0.32	-0.14	Yes	Yes	Yes	No	Yes	No	4
home-based GMP	No	No	No	4	4	Yes	9.2	3	Islam	Tubewell	Improved	Female	33	Others	Muslim	-1.05	-0.25	0.44	No	No	Yes	No	Yes	Yes	4
home-based GMP	No	No	No	6	4	No	10.5	1	Islam	Tubewell	Improved	Female	31	Housewife	Muslim	-0.44	0.49	0.95	No	No	No	No	No	No	1
home-based GMP	No	No	No	5	4	Yes	8.1	2	Islam	Tubewell	Improved	Female	29	Housewife	Muslim	-3.63	-3.57	-1.54	No	No	Yes	No	No	Yes	5
home-based GMP	No	No	No	5	4	No	11.6	3	Islam	Tubewell	Improved	Male	30	Housewife	Muslim	-1.55	-1.65	-1.2	No	No	No	No	No	No	1
home-based GMP	No	No	No	4	4	No	11.7	1	Islam	Tubewell	Improved	Male	22	Housewife	Muslim	1.34	0.03	-0.71	No	No	Yes	No	No	No	4
home-based GMP	No	Yes	Yes	1	4	Yes	9.1	1	Islam	Tubewell	Improved	Female	20	Housewife	Muslim	0.59	0.43	0.24	Yes	Yes	Yes	Yes	Yes	Yes	1
home-based GMP	No	Yes	Yes	10	4	Yes	8.4	2	Islam	Tubewell	Improved	Female	17	Housewife	Muslim	-1.97	-1.23	-0.06	Yes	Yes	No	Yes	Yes	Yes	4
home-based GMP	No	Yes	Yes	10	4	Yes	10.9	1	Islam	Tubewell	Improved	Male	37	Housewife	Muslim	-1.35	-0.13	0.73	No	No	Yes	Yes	Yes	Yes	1
home-based GMP	No	Yes	Yes	5	4	Yes	10.2	2	Islam	Tubewell	Improved	Female	31	Housewife	Muslim	-0.96	-0.5	-0.01	No	No	Yes	No	Yes	Yes	1
home-based GMP	No	Yes	Yes	5	4	Yes	11.3	2	Islam	Tubewell	Improved	Female	26	Housewife	Muslim	-0.84	-1.52	-1.51	No	No	No	No	Yes	Yes	5
home-based GMP	No	No	No	5	4	Yes	9.4	3	Islam	Tubewell	Improved	Female	22	Housewife	Muslim	-1.1	-1.27	-0.91	No	No	Yes	No	No	Yes	1
home-based GMP	No	Yes	Yes	3	4	No	9.3	2	Islam	Tubewell	Improved	Female	44	Housewife	Muslim	-3.55	-3.45	-1.64	No	No	No	Yes	Yes	No	4
home-based GMP	No	No	No	4	4	No	11.8	3	Islam	Tubewell	Improved	Male	19	Housewife	Muslim	0.15	0.7	0.81	No	No	Yes	No	No	No	5
home-based GMP	No	No	No	5	4	No	12.6	1	Islam	Tubewell	Improved	Female	30	Housewife	Muslim	-1.96	-0.92	0.05	No	No	Yes	No	No	No	1
home-based GMP	No	Yes	Yes	8	4	Yes	9.1	1	Islam	Tubewell	Improved	Male	16	Housewife	Muslim	-2.03	-1.26	-0.13	No	No	Yes	Yes	Yes	Yes	5
home-based GMP	No	Yes	Yes	5	4	Yes	9.7	2	Others	Tubewell	Improved	Male	20	Housewife	Non-Muslim	-3.5	-0.94	1.47	Yes	Yes	No	Yes	Yes	Yes	4
home-based GMP	No	Yes	Yes	8	4	No	11.9	3	Islam	Tubewell	Improved	Female	18	Housewife	Muslim	-0.55	-1.67	-1.95	No	No	Yes	No	Yes	No	4
home-based GMP	No	No	No	7	4	No	11.3	3	Islam	Tubewell	Improved	Female	18	Housewife	Muslim	-1.42	-1.2	-0.66	No	No	Yes	No	No	No	5
home-based GMP	Yes	Yes	Yes	5	4	Yes	9.4	2	Islam	Tubewell	Unimproved	Male	16	Housewife	Muslim	0.73	0.72	0.52	Yes	Yes	Yes	No	Yes	Yes	4
home-based GMP	No	No	No	4	4	No	7.8	2	Islam	Tubewell	Improved	Female	25	Housewife	Muslim	-2.95	-3.29	-1.82	No	No	Yes	No	No	No	5
home-based GMP	No	No	No	9	4	No	9.1	2	Islam	Tubewell	Improved	Male	22	Housewife	Muslim	-2.09	-0.27	1.21	No	No	No	No	No	No	4
home-based GMP	No	Yes	Yes	5	4	Yes	8.7	1	Islam	Tubewell	Improved	Female	16	Housewife	Muslim	-0.71	-1.12	-0.96	No	No	No	Yes	Yes	Yes	1
home-based GMP	No	Yes	Yes	4	4	Yes	9.5	2	Islam	Tubewell	Improved	Male	25	Housewife	Muslim	-3.02	-1.41	0.46	Yes	Yes	No	Yes	Yes	Yes	5
home-based GMP	No	Yes	Yes	4	4	Yes	8.4	3	Islam	Tubewell	Improved	Female	23	Housewife	Muslim	-1.23	-1.42	-0.94	Yes	Yes	No	Yes	Yes	Yes	5
home-based GMP	No	No	No	8	4	Yes	6.3	3	Islam	Tubewell	Improved	Female	18	Housewife	Muslim	-2.03	-0.88	0.65	No	No	Yes	No	No	Yes	5
home-based GMP	No	No	No	5	4	No	12.2	3	Islam	Tubewell	Improved	Male	34	Housewife	Muslim	-0.43	0.51	0.91	No	No	No	No	No	No	1
home-based GMP	No	Yes	Yes	5	4	Yes	7.3	2	Islam	Tubewell	Unimproved	Male	30	Housewife	Muslim	-0.66	0.49	1.21	Yes	Yes	Yes	Yes	Yes	Yes	4
home-based GMP	No	No	No	7	4	Yes	12.6	2	Islam	Tubewell	Improved	Male	29	Housewife	Muslim	-0.37	1.01	1.5	No	No	No	No	No	Yes	1
home-based GMP	No	No	No	5	4	No	8.9	2	Islam	Tubewell	Improved	Female	21	Housewife	Muslim	1.36	1.13	0.73	No	No	Yes	No	No	No	5
home-based GMP	Yes	Yes	Yes	7	4	Yes	11.5	3	Islam	Tubewell	Improved	Male	21	Housewife	Muslim	-1.99	-0.76	0.34	Yes	Yes	No	Yes	Yes	Yes	4
home-based GMP	No	Yes	Yes	4	4	No	7.6	2	Islam	Tubewell	Improved	Female	24	Housewife	Muslim	0.44	-0.93	-1.52	No	No	Yes	No	Yes	No	5
home-based GMP	No	Yes	Yes	4	4	No	8.4	2	Islam	Tubewell	Improved	Male	19	Housewife	Muslim	-3.39	-1.57	0.72	Yes	Yes	Yes	Yes	Yes	No	5
home-based GMP	No	No	No	8	4	No	10.9	2	Islam	Tubewell	Improved	Male	27	Housewife	Muslim	-1.35	-0.57	0.16	No	No	Yes	No	No	No	5
home-based GMP	Yes	Yes	Yes	0	4	Yes	7.8	2	Islam	Tubewell	Improved	Male	21	Housewife	Muslim	-1.79	-0.11	1.29	Yes	Yes	Yes	Yes	Yes	Yes	4
home-based GMP	No	No	No	12	4	Yes	11.2	3	Islam	Tubewell	Improved	Male	22	Housewife	Muslim	-2.05	-1.44	-0.51	No	No	No	No	No	Yes	5
home-based GMP	Yes	Yes	Yes	5	4	Yes	9	1	Islam	Tubewell	Improved	Female	18	Housewife	Muslim	0.11	-1.3	-1.81	No	No	No	Yes	Yes	Yes	4
home-based GMP	No	No	No	0	4	Yes	7.8	2	Islam	Tubewell	Improved	Female	26	Housewife	Muslim	-2.31	-2.9	-1.92	No	No	No	No	No	Yes	4
home-based GMP	No	Yes	Yes	4	4	Yes	8.3	1	Islam	Tubewell	Improved	Male	33	Housewife	Muslim	-3.65	-2.48	-0.24	No	No	No	Yes	Yes	Yes	1
home-based GMP	No	Yes	Yes	2	4	No	7.9	2	Islam	Tubewell	Improved	Female	24	Housewife	Muslim	-1.92	-1.36	-0.23	Yes	Yes	Yes	No	Yes	No	5
home-based GMP	Yes	Yes	Yes	6	4	Yes	13	1	Islam	Tubewell	Improved	Female	16	Housewife	Muslim	-1.73	-2.54	-2.32	Yes	Yes	No	Yes	Yes	Yes	4
home-based GMP	No	Yes	Yes	2	4	Yes	10.1	2	Islam	Tubewell	Improved	Female	27	Housewife	Muslim	-3.66	-2.4	-0.2	No	No	Yes	No	Yes	Yes	5
home-based GMP	Yes	Yes	Yes	5	4	Yes	9.9	3	Islam	Tubewell	Improved	Male	23	Housewife	Muslim	-2.89	-2.02	-0.51	No	No	No	Yes	Yes	Yes	4
home-based GMP	No	Yes	Yes	2	4	Yes	10.9	3	Islam	Tubewell	Improved	Female	32	Housewife	Muslim	-0.23	-0.43	-0.43	No	No	No	No	Yes	Yes	4
home-based GMP	No	Yes	Yes	2	4	Yes	11.8	3	Islam	Tubewell	Improved	Female	35	Housewife	Muslim	-1.43	-2.31	-2.19	No	No	No	No	Yes	Yes	4
home-based GMP	No	No	No	7	4	No	9.5	2	Islam	Tubewell	Improved	Male	22	Housewife	Muslim	-0.24	0.3	0.58	No	No	Yes	No	No	No	1
home-based GMP	No	No	No	10	4	Yes	8.9	3	Islam	Tubewell	Improved	Female	18	Housewife	Muslim	-1.58	-1.97	-1.42	No	No	Yes	No	No	Yes	4
home-based GMP	No	No	No	4	4	No	10.2	3	Islam	Tubewell	Improved	Male	18	Housewife	Muslim	-0.75	0.5	1.16	No	No	Yes	No	No	No	5
home-based GMP	No	No	No	6	4	Yes	11.4	1	Islam	Tubewell	Improved	Female	25	Housewife	Muslim	-1.7	-1.51	-0.89	No	No	Yes	No	No	Yes	4
home-based GMP	No	No	No	5	4	No	11.6	3	Islam	Tubewell	Improved	Male	19	Housewife	Muslim	-1.15	-1.48	-1.25	No	No	Yes	No	No	No	5
home-based GMP	No	Yes	Yes	12	4	Yes	9.4	1	Islam	Tubewell	Improved	Female	25	Housewife	Muslim	0.01	0.55	0.77	No	No	Yes	Yes	Yes	Yes	1
home-based GMP	No	No	No	7	4	Yes	10.7	2	Islam	Tubewell	Improved	Female	19	Housewife	Muslim	-1.6	-0.2	0.81	No	No	Yes	No	No	Yes	5
home-based GMP	No	Yes	Yes	2	4	Yes	12.5	3	Islam	Tubewell	Improved	Male	32	Housewife	Muslim	-2.58	-2.79	-2.05	Yes	Yes	No	Yes	Yes	Yes	4
home-based GMP	No	No	No	5	4	Yes	6.2	3	Islam	Tubewell	Improved	Female	19	Housewife	Muslim	-2.58	-2.25	-0.58	No	No	No	No	Yes	Yes	1
home-based GMP	Yes	Yes	Yes	4	4	Yes	7	1	Islam	Tubewell	Improved	Female	23	Housewife	Muslim	-1.98	-1.75	-0.61	No	No	No	Yes	Yes	Yes	5
home-based GMP	No	No	No	5	4	Yes	12.4	1	Islam	Tubewell	Unimproved	Male	36	Others	Muslim	-1.55	-1.61	-1.17	No	No	Yes	No	No	Yes	4
facility-based GMP	No	No	.	4	5	No	8.6	3	Islam	Tubewell	Improved	Female	38	Housewife	Muslim	-1.7	-1.54	-0.72	No	No	No		No	No	2
facility-based GMP	No	No	.	9	5	No	9.3	2	Islam	Tubewell	Improved	Female	18	Housewife	Muslim	-0.29	-1.01	-1.14	No	No	Yes		No	No	3
facility-based GMP	No	No	.	5	5	Yes	9.1	1	Islam	Tubewell	Improved	Female	32	Housewife	Muslim	-2.78	-2.71	-1.37	No	No	No		No	Yes	6
facility-based GMP	No	No	.	8	5	No	12.3	3	Islam	Tubewell	Improved	Male	23	Housewife	Muslim	-3.74	1.31	4.34	No	No	Yes		No	No	3
facility-based GMP	No	No	.	7	5	Yes	10.1	1	Islam	Tubewell	Improved	Male	30	Others	Muslim	-1	-0.93	-0.54	No	No	Yes		No	Yes	2
facility-based GMP	No	No	.	7	5	No	8.4	2	Islam	Tubewell	Improved	Male	25	Housewife	Muslim	-1.14	0.93	2.06	No	No	No		No	No	3
facility-based GMP	No	No	.	5	5	Yes	10.1	3	Islam	Tubewell	Improved	Female	25	Others	Muslim	-2.7	-2.15	-0.8	No	No	No		No	Yes	6
facility-based GMP	No	No	.	7	5	Yes	11.2	3	Islam	Tubewell	Improved	Male	27	Housewife	Muslim	-1.67	-2.22	-1.88	No	No	Yes		No	Yes	3
facility-based GMP	No	No	.	5	5	No	8.1	2	Islam	Tubewell	Improved	Male	19	Housewife	Muslim	-0.59	-0.55	-0.23	No	No	No		No	No	2
facility-based GMP	No	No	.	6	5	No	7.7	2	Islam	Tubewell	Improved	Female	25	Housewife	Muslim	-3	-1.4	0.76	No	No	No		No	No	3
facility-based GMP	No	No	.	0	5	No	9.4	2	Islam	Tubewell	Unimproved	Female	30	Housewife	Muslim	-2.12	-1.97	-1.01	No	No	No		No	No	2
facility-based GMP	No	No	.	6	5	No	12.1	2	Islam	Tubewell	Improved	Female	20	Housewife	Muslim	-0.8	-1.3	-1.26	No	No	No		No	No	3
facility-based GMP	No	No	.	5	5	Yes	7.6	2	Islam	Tubewell	Improved	Female	37	Housewife	Muslim	-0.77	-0.99	-0.69	No	No	No		No	Yes	6
facility-based GMP	No	No	.	7	5	Yes	11.4	3	Islam	Tubewell	Improved	Female	20	Housewife	Muslim	0.84	0.83	0.62	No	No	No		No	Yes	3
facility-based GMP	No	No	.	10	5	No	9.4	1	Islam	Tubewell	Improved	Female	21	Housewife	Muslim	0.77	0.51	0.24	No	No	Yes		No	No	3
facility-based GMP	No	No	.	6	5	Yes	10.6	2	Islam	Tubewell	Improved	Female	22	Housewife	Muslim	-2.18	-2.57	-1.87	No	No	No		No	Yes	2
facility-based GMP	No	No	.	7	5	Yes	9	3	Islam	Tubewell	Improved	Male	23	Housewife	Muslim	-0.57	-0.77	-0.57	No	No	Yes		No	Yes	2
facility-based GMP	No	No	.	0	5	No	7.1	2	Islam	Tubewell	Improved	Male	26	Housewife	Muslim	-0.14	-0.26	-0.14	No	No	No		No	No	3
facility-based GMP	No	No	.	7	5	Yes	6.9	1	Islam	Tubewell	Improved	Male	21	Housewife	Muslim	-0.72	-0.06	0.55	No	No	Yes		No	Yes	2
facility-based GMP	No	No	.	5	5	Yes	12.4	1	Islam	Tubewell	Improved	Female	28	Housewife	Muslim	-0.88	-0.71	-0.42	No	No	No		No	Yes	6
facility-based GMP	No	No	.	7	5	No	11	1	Islam	Tubewell	Improved	Male	19	Housewife	Muslim	-0.87	-1.64	-1.65	No	No	No		No	No	6
facility-based GMP	No	No	.	8	5	No	11.9	1	Islam	Tubewell	Improved	Female	25	Housewife	Muslim	-0.74	-1.35	-1.37	No	No	Yes		No	No	2
facility-based GMP	No	No	.	5	5	No	6.5	1	Islam	Tubewell	Improved	Male	29	Housewife	Muslim	0.06	0.25	0.38	No	No	No		No	No	2
facility-based GMP	No	No	.	4	5	No	11.2	2	Islam	Tubewell	Improved	Male	21	Housewife	Muslim	-2.41	-2.48	-1.66	No	No	Yes		No	No	6
facility-based GMP	No	No	.	2	5	No	12.6	3	Islam	Tubewell	Improved	Female	21	Housewife	Muslim	-2.21	-1.12	-0.02	No	No	Yes		No	No	6
facility-based GMP	No	No	.	4	5	Yes	9	2	Islam	Tubewell	Improved	Male	27	Housewife	Muslim	-1.53	-1.05	-0.23	No	No	Yes		No	Yes	6
facility-based GMP	No	No	.	5	5	Yes	10.2	1	Islam	Tubewell	Improved	Male	21	Housewife	Muslim	-1.51	-1.04	-0.31	No	No	Yes		No	Yes	3
facility-based GMP	No	No	.	7	5	No	7.8	1	Islam	Tubewell	Improved	Male	22	Housewife	Muslim	-0.98	-2.05	-2	No	No	Yes		No	No	3
facility-based GMP	No	No	.	10	5	No	7.7	2	Others	Tubewell	Improved	Female	25	Housewife	Non-Muslim	0.43	0.05	-0.16	No	No	Yes		No	No	3
facility-based GMP	No	No	.	2	5	No	6.8	2	Islam	Tubewell	Improved	Male	19	Housewife	Muslim	-1.37	0.15	1.33	No	No	No		No	No	2
facility-based GMP	No	No	.	8	5	No	9.8	3	Islam	Tubewell	Improved	Female	34	Housewife	Muslim	-1.55	0	1.1	No	No	No		No	No	3
facility-based GMP	No	No	.	4	5	Yes	8.8	1	Islam	Tubewell	Improved	Female	26	Housewife	Muslim	-1.51	-0.87	-0.01	No	No	Yes		No	Yes	6
facility-based GMP	No	No	.	0	5	No	11.9	3	Islam	Tubewell	Improved	Male	31	Housewife	Muslim	-3.73	-1.82	0.3	No	No	Yes		No	No	3
facility-based GMP	No	No	.	8	5	No	7.3	1	Islam	Tubewell	Unimproved	Female	19	Housewife	Muslim	-1.79	-1.98	-1.12	No	No	No		No	No	2
facility-based GMP	No	No	.	7	5	No	12.3	2	Islam	Tubewell	Improved	Female	22	Housewife	Muslim	-3.13	-2.39	-0.92	No	No	No		No	No	2
facility-based GMP	No	No	.	5	5	No	12.7	2	Islam	Tubewell	Improved	Female	35	Housewife	Muslim	-2.76	-2.44	-1.34	No	No	No		No	No	3
facility-based GMP	No	No	.	8	5	Yes	12.9	1	Islam	Tubewell	Improved	Male	30	Housewife	Muslim	-0.95	-0.88	-0.61	No	No	Yes		No	Yes	6
facility-based GMP	No	No	.	5	5	No	9.3	3	Islam	Tubewell	Improved	Male	22	Housewife	Muslim	-0.08	1.37	1.84	No	No	Yes		No	No	3
facility-based GMP	No	No	.	8	5	Yes	6.5	1	Islam	Tubewell	Improved	Male	25	Housewife	Muslim	-1.82	-2.04	-1.21	No	No	Yes		No	Yes	6
facility-based GMP	No	No	.	0	5	No	8.8	3	Islam	Tubewell	Improved	Female	30	Housewife	Muslim	-0.47	-1.15	-1.17	No	No	Yes		No	No	3
facility-based GMP	No	No	.	5	5	No	8.8	1	Islam	Tubewell	Improved	Female	24	Housewife	Muslim	-2.17	-1.64	-0.47	No	No	No		No	No	2
facility-based GMP	No	No	.	0	5	No	10.2	3	Islam	Tubewell	Improved	Male	32	Housewife	Muslim	-0.8	-0.1	0.41	No	No	Yes		No	No	3
facility-based GMP	No	No	.	9	5	No	9.9	3	Islam	Tubewell	Improved	Female	27	Housewife	Muslim	-1.36	-0.05	0.88	No	No	Yes		No	No	3
facility-based GMP	No	No	.	8	5	No	10.3	2	Islam	Tubewell	Improved	Male	24	Housewife	Muslim	-0.13	-0.62	-0.73	No	No	Yes		No	No	3
facility-based GMP	No	No	.	5	5	No	6.2	2	Islam	Tubewell	Improved	Female	34	Housewife	Muslim	-1.26	-1.15	-0.42	No	No	Yes		No	No	2
facility-based GMP	No	No	.	5	5	No	9.3	1	Islam	Tubewell	Improved	Male	30	Housewife	Muslim	-0.87	-1.11	-0.82	No	No	Yes		No	No	3
facility-based GMP	No	No	.	12	5	No	7.2	2	Islam	Tubewell	Improved	Female	19	Housewife	Muslim	0.18	0.37	0.44	No	No	Yes		No	No	2
facility-based GMP	No	No	.	7	5	Yes	7.7	3	Islam	Tubewell	Improved	Male	28	Housewife	Muslim	-0.78	0.04	0.71	No	No	Yes		No	Yes	2
facility-based GMP	No	No	.	0	5	Yes	8.3	2	Islam	Tubewell	Improved	Female	31	Housewife	Muslim	-3.82	-2.38	0.27	No	No	Yes		No	Yes	3
facility-based GMP	No	No	.	5	5	No	12.5	1	Islam	Tubewell	Improved	Male	20	Housewife	Muslim	-2.24	-1.8	-0.93	No	No	No		No	No	2
facility-based GMP	No	No	.	10	5	No	12.4	2	Islam	Tubewell	Improved	Female	20	Housewife	Muslim	-0.42	-3.43	-4.41	No	No	Yes		No	No	3
facility-based GMP	No	No	.	9	5	No	7.3	3	Islam	Tubewell	Improved	Male	26	Housewife	Muslim	-2.27	-0.85	0.76	No	No	Yes		No	No	3
facility-based GMP	No	No	.	10	5	No	6.3	3	Islam	Tubewell	Improved	Female	20	Housewife	Muslim	4.22	-0.53	-3.4	No	No	No		No	No	2
facility-based GMP	No	No	.	3	5	Yes	8.6	3	Islam	Tubewell	Improved	Female	25	Housewife	Muslim	-3.38	-2.64	-0.58	No	No	Yes		No	Yes	6
facility-based GMP	No	No	.	7	5	No	7.5	2	Islam	Tubewell	Improved	Male	27	Housewife	Muslim	-0.63	-0.69	-0.37	No	No	Yes		No	No	2
facility-based GMP	No	No	.	7	5	No	10.4	2	Islam	Tubewell	Improved	Female	33	Housewife	Muslim	-2.06	-0.89	0.29	No	No	No		No	No	3
facility-based GMP	No	No	.	6	5	No	9.4	2	Islam	Tubewell	Improved	Female	27	Housewife	Muslim	-2.11	-1.4	-0.26	No	No	Yes		No	No	3
facility-based GMP	No	No	.	7	5	No	9.1	3	Islam	Tubewell	Improved	Male	22	Housewife	Muslim	-1.67	-0.08	1.14	No	No	No		No	No	2
facility-based GMP	No	No	.	4	5	No	9.7	2	Islam	Tubewell	Improved	Female	28	Housewife	Muslim	-2.4	-2.02	-0.85	No	No	Yes		No	No	3
facility-based GMP	No	No	.	7	5	No	8.1	3	Islam	Tubewell	Improved	Female	28	Housewife	Muslim	-1.82	-1.11	-0.01	No	No	No		No	No	2
facility-based GMP	No	No	.	2	5	No	9.3	1	Islam	Tubewell	Improved	Male	18	Housewife	Muslim	-4.1	-2.86	-0.47	No	No	No		No	No	2
facility-based GMP	No	No	.	5	5	No	7.8	2	Islam	Tubewell	Improved	Female	27	Housewife	Muslim	-1.1	-1.35	-0.92	No	No	Yes		No	No	3
facility-based GMP	No	No	.	5	5	No	11.8	3	Islam	Tubewell	Improved	Female	24	Housewife	Muslim	-2.29	-1.73	-0.74	No	No	Yes		No	No	2
facility-based GMP	No	No	.	5	5	No	7.4	3	Islam	Tubewell	Improved	Female	16	Housewife	Muslim	-2.94	-1.73	0.32	No	No	Yes		No	No	3
facility-based GMP	No	No	.	9	5	No	8.8	2	Islam	Tubewell	Improved	Female	18	Housewife	Muslim	-1.38	-1.53	-0.99	No	No	Yes		No	No	3
facility-based GMP	No	No	.	5	5	No	9.7	2	Islam	Tubewell	Improved	Female	33	Housewife	Muslim	-1.42	-0.41	0.47	No	No	No		No	No	2
facility-based GMP	No	No	.	5	5	No	8.9	3	Islam	Tubewell	Improved	Male	28	Housewife	Muslim	-2.34	-1.88	-0.7	No	No	Yes		No	No	3
facility-based GMP	No	No	.	6	5	No	10.7	3	Islam	Tubewell	Improved	Male	31	Housewife	Muslim	-1.98	-0.22	1.08	No	No	No		No	No	2
facility-based GMP	No	No	.	9	5	No	10.7	3	Islam	Tubewell	Improved	Male	20	Housewife	Muslim	-0.69	-0.78	-0.58	No	No	Yes		No	No	2
facility-based GMP	No	No	.	4	5	No	7.3	2	Islam	Tubewell	Improved	Male	21	Housewife	Muslim	-2.18	-2.45	-1.52	No	No	Yes		No	No	2
facility-based GMP	No	No	.	8	5	Yes	8.8	2	Islam	Tubewell	Improved	Female	26	Housewife	Muslim	-1.41	-1.2	-0.53	No	No	Yes		No	Yes	2
facility-based GMP	No	No	.	1	5	No	11.4	2	Islam	Tubewell	Unimproved	Male	31	Housewife	Muslim	-1.51	-1.25	-0.67	No	No	Yes		No	No	3
facility-based GMP	No	No	.	5	5	Yes	10.5	2	Islam	Tubewell	Improved	Male	20	Housewife	Muslim	-1.49	-1.64	-1.16	No	No	Yes		No	Yes	3
facility-based GMP	No	No	.	10	5	Yes	11.2	3	Islam	Tubewell	Improved	Male	20	Housewife	Muslim	-0.54	-0.9	-0.86	No	No	Yes		No	Yes	3
facility-based GMP	No	No	.	5	5	No	12.8	3	Islam	Tubewell	Improved	Female	26	Housewife	Muslim	-2.24	-2.4	-1.71	No	No	No		No	No	3
facility-based GMP	No	No	.	8	5	No	10.3	1	Islam	Tubewell	Improved	Male	23	Housewife	Muslim	-2.66	-1.2	0.36	No	No	Yes		No	No	2
facility-based GMP	No	No	.	4	5	No	8.3	3	Islam	Tubewell	Improved	Female	33	Housewife	Muslim	-2.04	-2.82	-2.12	No	No	No		No	No	2
facility-based GMP	No	No	.	7	5	Yes	10	2	Islam	Tubewell	Improved	Female	23	Housewife	Muslim	-0.31	0.52	0.91	No	No	Yes		No	Yes	2
facility-based GMP	No	No	.	7	5	Yes	10.7	2	Islam	Tubewell	Improved	Male	23	Housewife	Muslim	-1.36	-1.22	-0.7	No	No	Yes		No	Yes	2
facility-based GMP	No	No	.	5	5	No	6.3	2	Islam	Tubewell	Improved	Female	38	Housewife	Muslim	-3.15	-2.38	-0.13	No	No	Yes		No	No	3
facility-based GMP	No	No	.	4	5	No	12.6	2	Islam	Tubewell	Improved	Female	31	Housewife	Muslim	-0.26	-0.23	-0.17	No	No	Yes		No	No	2
facility-based GMP	No	No	.	5	5	Yes	9.3	2	Islam	Tubewell	Improved	Male	24	Housewife	Muslim	-1.93	-2.38	-1.78	No	No	No		No	Yes	3
facility-based GMP	No	No	.	4	5	No	9	2	Islam	Tubewell	Improved	Female	27	Housewife	Muslim	-0.24	0.05	0.27	No	No	No		No	No	3
facility-based GMP	No	No	.	12	5	No	7.6	2	Islam	Tubewell	Improved	Female	25	Housewife	Muslim	-1.28	-0.2	0.77	No	No	No		No	No	2
facility-based GMP	No	No	.	5	5	No	8.9	3	Islam	Tubewell	Improved	Female	31	Housewife	Muslim	-2.54	-2.51	-1.3	No	No	Yes		No	No	2
facility-based GMP	No	No	.	7	5	Yes	11.7	3	Islam	Tubewell	Improved	Male	26	Housewife	Muslim	-1.44	-0.64	0.08	No	No	Yes		No	Yes	6
facility-based GMP	No	No	.	7	5	No	6.7	2	Islam	Tubewell	Improved	Male	17	Housewife	Muslim	-1.28	-1.01	-0.26	No	No	Yes		No	No	2
facility-based GMP	No	No	.	5	5	No	6.6	3	Islam	Tubewell	Improved	Male	25	Housewife	Muslim	0.18	1.49	1.87	No	No	No		No	No	6
facility-based GMP	No	No	.	0	5	Yes	10.6	2	Islam	Tubewell	Improved	Male	18	Housewife	Muslim	-1.54	-1.22	-0.57	No	No	No		No	Yes	2
facility-based GMP	No	No	.	5	5	No	9.1	1	Islam	Tubewell	Improved	Female	20	Housewife	Muslim	-0.45	0.45	0.94	No	No	No		No	No	6
facility-based GMP	No	No	.	4	5	Yes	10.3	2	Others	Tubewell	Improved	Male	22	Housewife	Non-Muslim	-2.44	-1.29	0.06	No	No	Yes		No	Yes	2
facility-based GMP	No	No	.	9	5	No	7.6	2	Islam	Tubewell	Improved	Female	20	Housewife	Muslim	-1.13	-2.36	-2.26	No	No	Yes		No	No	2
facility-based GMP	No	No	.	9	5	Yes	8.4	3	Islam	Tubewell	Improved	Female	34	Housewife	Muslim	-0.04	0.67	0.97	No	No	No		No	Yes	2
facility-based GMP	No	No	.	5	5	No	11.9	1	Islam	Tubewell	Improved	Male	31	Housewife	Muslim	-1.23	-1.23	-0.86	No	No	No		No	No	2
facility-based GMP	No	No	.	7	5	No	12.9	1	Islam	Tubewell	Unimproved	Male	34	Housewife	Muslim	-3.88	-0.89	1.57	No	No	Yes		No	No	2
facility-based GMP	No	No	.	4	5	No	8.7	3	Islam	Tubewell	Improved	Male	25	Housewife	Muslim	-1.82	-1.97	-1.25	No	No	Yes		No	No	6
facility-based GMP	No	No	.	12	5	No	6.5	1	Islam	Tubewell	Improved	Female	19	Housewife	Muslim	-2.06	-1.26	0.16	No	No	No		No	No	2
facility-based GMP	No	No	.	5	5	No	9.2	2	Islam	Tubewell	Improved	Male	28	Housewife	Muslim	-1.02	0.21	1.02	No	No	Yes		No	No	3
facility-based GMP	No	No	.	6	5	No	7.4	1	Islam	Tubewell	Improved	Female	16	Housewife	Muslim	-2.11	-1.03	0.42	No	No	Yes		No	No	6
facility-based GMP	No	No	.	8	5	No	9.9	1	Islam	Tubewell	Improved	Female	26	Housewife	Muslim	-1.82	-0.76	0.31	No	No	Yes		No	No	3
facility-based GMP	No	No	.	10	5	No	9.7	3	Islam	Tubewell	Improved	Male	20	Housewife	Muslim	-2.78	-2.35	-1.05	No	No	No		No	No	6
facility-based GMP	No	No	.	4	5	No	9.9	2	Islam	Tubewell	Improved	Female	31	Housewife	Muslim	-1.79	0.24	1.58	No	No	No		No	No	3
facility-based GMP	No	No	.	7	5	Yes	9.1	2	Islam	Tubewell	Improved	Male	26	Housewife	Muslim	-1.69	-1.03	-0.09	No	No	No		No	Yes	3
facility-based GMP	No	No	.	3	5	No	8.7	2	Islam	Tubewell	Improved	Male	21	Housewife	Muslim	0.08	-0.59	-0.78	No	No	Yes		No	No	3
facility-based GMP	No	No	.	9	5	No	11.5	2	Islam	Tubewell	Improved	Female	39	Housewife	Muslim	-0.51	-1.38	-1.57	No	No	No		No	No	3
facility-based GMP	No	No	.	8	5	Yes	9.5	2	Islam	Tubewell	Improved	Male	27	Housewife	Muslim	-2.44	-2.51	-1.55	No	No	Yes		No	Yes	6
facility-based GMP	No	No	.	1	5	No	12.6	1	Islam	Tubewell	Improved	Male	29	Housewife	Muslim	-2.42	-1.63	-0.57	No	No	No		No	No	2
facility-based GMP	No	No	.	4	5	No	7.6	2	Islam	Tubewell	Improved	Female	24	Housewife	Muslim	0.74	-0.18	-0.68	No	No	Yes		No	No	3
facility-based GMP	No	No	.	0	5	No	10.2	2	Islam	Tubewell	Improved	Male	34	Housewife	Muslim	-0.58	0.58	1.14	No	No	No		No	No	3
facility-based GMP	No	No	.	0	5	No	9	2	Islam	Tubewell	Improved	Male	25	Housewife	Muslim	-1.68	-1.24	-0.38	No	No	No		No	No	6
facility-based GMP	No	No	.	5	5	No	8.4	2	Islam	Tubewell	Improved	Female	19	Housewife	Muslim	-1.96	-1.62	-0.59	No	No	Yes		No	No	3
facility-based GMP	No	No	.	6	5	Yes	8.5	2	Islam	Tubewell	Unimproved	Male	25	Housewife	Muslim	-0.52	-0.33	-0.01	No	No	No		No	Yes	3
facility-based GMP	No	No	.	7	5	Yes	11.6	2	Islam	Tubewell	Improved	Male	34	Housewife	Muslim	0.33	-0.36	-0.67	No	No	No		No	Yes	6
facility-based GMP	No	No	.	5	5	No	7.6	2	Islam	Tubewell	Improved	Female	20	Housewife	Muslim	-2.03	-1.53	-0.33	No	No	Yes		No	No	3
facility-based GMP	No	No	.	6	5	No	8.8	2	Islam	Tubewell	Improved	Male	19	Housewife	Muslim	-0.81	-0.3	0.23	No	No	Yes		No	No	3
facility-based GMP	No	No	.	5	5	Yes	8.7	1	Islam	Tubewell	Improved	Female	33	Housewife	Muslim	-0.54	-0.55	-0.32	No	No	Yes		No	Yes	6
facility-based GMP	No	No	.	9	5	No	10.6	3	Islam	Tubewell	Improved	Female	17	Housewife	Muslim	-0.06	-0.03	0	No	No	No		No	No	3
facility-based GMP	No	No	.	7	5	Yes	13	2	Islam	Tubewell	Improved	Male	20	Housewife	Muslim	-2.31	-0.94	0.27	No	No	No		No	Yes	6
facility-based GMP	No	No	.	4	5	Yes	11.3	1	Islam	Tubewell	Improved	Female	21	Others	Muslim	0.1	-0.52	-0.79	No	No	No		No	Yes	2
facility-based GMP	No	No	.	0	5	No	8.7	2	Islam	Tubewell	Improved	Male	34	Housewife	Muslim	-0.41	0.63	1.15	No	No	Yes		No	No	3
facility-based GMP	No	No	.	5	5	No	6.3	1	Islam	Tubewell	Improved	Male	21	Housewife	Muslim	-1.66	-1.5	-0.59	No	No	Yes		No	No	6
facility-based GMP	No	No	.	6	5	No	9.4	1	Islam	Tubewell	Improved	Male	23	Housewife	Muslim	-2.06	-1.95	-1.08	No	No	Yes		No	No	3
facility-based GMP	No	No	.	0	5	Yes	10	1	Islam	Tubewell	Improved	Female	22	Housewife	Muslim	-1.16	-2.65	-2.79	No	No	No		No	Yes	6
facility-based GMP	No	No	.	8	5	No	9.1	1	Islam	Tubewell	Unimproved	Female	19	Housewife	Muslim	-1.29	-2.18	-1.97	No	No	No		No	No	3
facility-based GMP	No	No	.	6	5	Yes	11.5	2	Islam	Tubewell	Improved	Female	24	Housewife	Muslim	-2.24	-2.08	-1.22	No	No	No		No	Yes	2
facility-based GMP	No	No	.	7	5	No	10.4	1	Islam	Tubewell	Improved	Female	44	Housewife	Muslim	-1.08	-1.03	-0.64	No	No	Yes		No	No	3
facility-based GMP	No	No	.	5	5	No	8.3	3	Others	Tubewell	Improved	Male	34	Housewife	Non-Muslim	1.09	-0.06	-0.73	No	No	No		No	No	3
facility-based GMP	No	No	.	9	5	No	6.7	3	Islam	Tubewell	Improved	Male	29	Housewife	Muslim	0.75	1.33	1.27	No	No	Yes		No	No	2
facility-based GMP	No	No	.	4	5	No	11.6	1	Islam	Tubewell	Improved	Female	30	Housewife	Muslim	-2.02	-1.11	-0.11	No	No	Yes		No	No	3
facility-based GMP	No	No	.	4	5	Yes	12.2	3	Islam	Tubewell	Improved	Female	32	Housewife	Muslim	-2.57	-1.73	-0.53	No	No	Yes		No	Yes	3
facility-based GMP	No	No	.	8	5	No	11.8	1	Islam	Tubewell	Improved	Male	28	Housewife	Muslim	-3.28	-2.8	-1.43	No	No	No		No	No	3
facility-based GMP	No	No	.	6	5	No	9.8	3	Islam	Tubewell	Improved	Female	27	Housewife	Muslim	-1.98	-1.42	-0.44	No	No	Yes		No	No	2
facility-based GMP	No	No	.	5	5	No	11.1	2	Islam	Tubewell	Improved	Female	34	Housewife	Muslim	-4.11	-3.81	-1.84	No	No	Yes		No	No	2
facility-based GMP	No	No	.	5	5	Yes	7.6	2	Islam	Tubewell	Unimproved	Female	21	Housewife	Muslim	-2.26	-1.34	0.13	No	No	No		No	Yes	2
facility-based GMP	No	No	.	5	5	No	10	2	Islam	Tubewell	Improved	Male	31	Housewife	Muslim	-1.21	-0.85	-0.27	No	No	Yes		No	No	6
facility-based GMP	No	No	.	2	5	Yes	8.3	3	Islam	Tubewell	Improved	Male	22	Housewife	Muslim	-2.25	-2.28	-1.29	No	No	Yes		No	Yes	6
facility-based GMP	No	No	.	4	5	No	8.3	3	Islam	Tubewell	Improved	Female	24	Housewife	Muslim	-1.91	-1.33	-0.23	No	No	No		No	No	6
facility-based GMP	No	No	.	5	5	No	11.8	2	Islam	Tubewell	Improved	Female	30	Housewife	Muslim	-0.03	-0.09	-0.12	No	No	Yes		No	No	3
facility-based GMP	No	No	.	8	5	Yes	10.7	3	Islam	Tubewell	Improved	Male	21	Housewife	Muslim	-0.01	1.33	1.71	No	No	No		No	Yes	2
facility-based GMP	No	No	.	0	5	Yes	12.7	1	Islam	Tubewell	Improved	Female	28	Housewife	Muslim	-2.18	-1.44	-0.48	No	No	No		No	Yes	3
facility-based GMP	No	No	.	5	5	Yes	11.4	2	Islam	Tubewell	Improved	Male	20	Housewife	Muslim	-0.84	-0.3	0.13	No	No	No		No	Yes	3
facility-based GMP	No	No	.	5	5	Yes	10.6	1	Islam	Tubewell	Improved	Male	30	Housewife	Muslim	-2.99	-2.23	-0.79	No	No	Yes		No	Yes	3
facility-based GMP	No	No	.	5	5	Yes	6.8	2	Islam	Tubewell	Improved	Male	21	Housewife	Muslim	-0.91	-1.19	-0.81	No	No	Yes		No	Yes	3
facility-based GMP	No	No	.	12	5	Yes	10	3	Islam	Tubewell	Improved	Female	20	Housewife	Muslim	-1.21	-1.67	-1.39	No	No	No		No	Yes	2
facility-based GMP	No	No	.	7	5	Yes	8.4	2	Islam	Tubewell	Improved	Female	26	Housewife	Muslim	0.3	-0.26	-0.51	No	No	No		No	Yes	6
facility-based GMP	No	No	.	5	5	Yes	9.8	2	Islam	Tubewell	Improved	Female	35	Housewife	Muslim	-1.02	-1.09	-0.73	No	No	No		No	Yes	3
facility-based GMP	No	No	.	10	5	No	11.7	3	Islam	Tubewell	Improved	Female	21	Housewife	Muslim	-1.39	-0.48	0.26	No	No	Yes		No	No	6
facility-based GMP	No	No	.	3	5	No	11.5	1	Islam	Tubewell	Improved	Female	20	Housewife	Muslim	-2.16	-2.01	-1.18	No	No	Yes		No	No	2
facility-based GMP	No	No	.	3	5	Yes	9.1	3	Islam	Tubewell	Improved	Male	27	Housewife	Muslim	-1.92	-0.75	0.46	No	No	No		No	Yes	2
facility-based GMP	No	No	.	2	5	No	9.5	1	Islam	Tubewell	Unimproved	Male	30	Housewife	Muslim	0.21	-0.54	-0.82	No	No	Yes		No	No	2
facility-based GMP	No	No	.	4	5	Yes	9	2	Islam	Tubewell	Unimproved	Female	25	Housewife	Muslim	-0.95	-0.43	0.14	No	No	No		No	Yes	6
facility-based GMP	No	No	.	8	5	No	6.3	2	Islam	Tubewell	Improved	Male	20	Housewife	Muslim	-1.24	-0.82	-0.03	No	No	No		No	No	3
facility-based GMP	No	No	.	12	5	No	12	2	Others	Tubewell	Improved	Male	20	Housewife	Non-Muslim	-2.29	-1.02	0.2	No	No	No		No	No	6
facility-based GMP	No	No	.	5	5	No	12	3	Islam	Tubewell	Improved	Female	20	Housewife	Muslim	-1.75	-1.06	-0.26	No	No	No		No	No	3
facility-based GMP	No	No	.	7	5	No	9	1	Islam	Tubewell	Improved	Female	20	Housewife	Muslim	-0.12	-0.11	-0.02	No	No	Yes		No	No	3
facility-based GMP	No	No	.	5	5	No	8.7	1	Islam	Tubewell	Improved	Female	31	Housewife	Muslim	-2.84	-1.55	0.28	No	No	No		No	No	2
facility-based GMP	No	No	.	9	5	Yes	8.7	2	Islam	Tubewell	Improved	Female	32	Housewife	Muslim	-0.79	-1.63	-1.59	No	No	Yes		No	Yes	2
facility-based GMP	No	No	.	6	5	Yes	9.4	2	Islam	Tubewell	Improved	Male	22	Housewife	Muslim	-0.79	1.23	2.13	No	No	No		No	Yes	6
facility-based GMP	No	No	.	5	5	No	9	1	Islam	Tubewell	Improved	Male	23	Housewife	Muslim	-1.83	-1.72	-0.91	No	No	No		No	No	3
facility-based GMP	No	No	.	5	5	Yes	11.8	1	Islam	Tubewell	Improved	Female	24	Housewife	Muslim	-2.83	-2.32	-1.06	No	No	No		No	Yes	6
facility-based GMP	No	No	.	5	5	No	11.3	3	Islam	Tubewell	Improved	Female	35	Housewife	Muslim	-2.22	-1.49	-0.44	No	No	Yes		No	No	3
facility-based GMP	No	No	.	9	5	Yes	11.7	1	Islam	Tubewell	Improved	Male	28	Housewife	Muslim	-3.04	-2.61	-1.36	No	No	Yes		No	Yes	3
facility-based GMP	No	No	.	5	5	Yes	12.2	1	Islam	Tubewell	Improved	Male	24	Housewife	Muslim	-0.09	-1.16	-1.52	No	No	Yes		No	Yes	6
facility-based GMP	No	No	.	2	5	No	9.8	1	Islam	Tubewell	Improved	Female	24	Housewife	Muslim	-0.03	-0.4	-0.5	No	No	No		No	No	2
facility-based GMP	No	No	.	0	5	No	11.1	1	Islam	Tubewell	Unimproved	Female	21	Others	Muslim	-2.46	-2.48	-1.54	No	No	Yes		No	No	3
facility-based GMP	No	No	.	4	5	Yes	8.1	2	Islam	Tubewell	Improved	Female	18	Housewife	Muslim	-1.65	-2.23	-1.66	No	No	No		No	Yes	2
facility-based GMP	No	No	.	9	5	No	8.7	2	Islam	Tubewell	Improved	Male	23	Housewife	Muslim	-0.98	0.27	1.1	No	No	Yes		No	No	2
facility-based GMP	No	No	.	10	5	No	9.1	3	Islam	Tubewell	Improved	Male	19	Housewife	Muslim	-0.74	2.51	3.69	No	No	Yes		No	No	2
facility-based GMP	No	No	.	8	5	No	8.2	2	Islam	Tubewell	Improved	Female	31	Others	Muslim	1.3	0.38	-0.27	No	No	No		No	No	3
facility-based GMP	No	No	.	10	5	No	10.3	2	Islam	Tubewell	Improved	Male	21	Housewife	Muslim	-3.13	-3.14	-1.93	No	No	No		No	No	2
facility-based GMP	No	No	.	0	5	No	9.1	2	Islam	Tubewell	Improved	Female	24	Housewife	Muslim	-1.32	-0.4	0.44	No	No	Yes		No	No	2
facility-based GMP	No	No	.	5	5	Yes	10.8	2	Others	Tubewell	Improved	Female	24	Housewife	Non-Muslim	-0.27	-0.2	-0.09	No	No	Yes		No	Yes	2
facility-based GMP	No	No	.	5	5	Yes	12.2	1	Islam	Tubewell	Improved	Female	31	Others	Muslim	-2.69	-2.36	-1.26	No	No	No		No	Yes	6
facility-based GMP	No	No	.	10	5	Yes	8.7	2	Islam	Tubewell	Improved	Female	22	Housewife	Muslim	-2.19	-2.21	-1.19	No	No	Yes		No	Yes	2
facility-based GMP	No	No	.	10	5	No	7.6	2	Islam	Tubewell	Improved	Female	20	Housewife	Muslim	-1	-1.2	-0.78	No	No	Yes		No	No	3
facility-based GMP	No	No	.	7	5	No	10.1	2	Islam	Tubewell	Improved	Female	24	Housewife	Muslim	-1.39	-0.7	0.05	No	No	No		No	No	3
facility-based GMP	No	No	.	0	5	No	8.1	1	Islam	Tubewell	Improved	Male	36	Housewife	Muslim	-1.27	-2.54	-2.47	No	No	No		No	No	2
facility-based GMP	No	No	.	6	5	No	8.2	2	Islam	Tubewell	Improved	Male	26	Housewife	Muslim	-0.18	0.12	0.36	No	No	No		No	No	2
facility-based GMP	No	No	.	3	5	No	12.4	1	Islam	Tubewell	Unimproved	Male	15	Housewife	Muslim	-2.1	-1.54	-0.68	No	No	No		No	No	2
facility-based GMP	No	No	.	0	5	Yes	12	2	Islam	Tubewell	Improved	Female	30	Housewife	Muslim	-0.71	-0.61	-0.39	No	No	No		No	Yes	3
facility-based GMP	No	No	.	8	5	No	13	1	Islam	Tubewell	Improved	Male	19	Housewife	Muslim	-1.61	-0.16	0.78	No	No	No		No	No	2
facility-based GMP	No	No	.	7	5	No	9.2	3	Islam	Tubewell	Improved	Female	18	Housewife	Muslim	-0.85	-0.74	-0.36	No	No	Yes		No	No	3
facility-based GMP	No	No	.	1	5	No	9.5	2	Islam	Tubewell	Improved	Female	21	Housewife	Muslim	-1.91	-1.89	-1.09	No	No	Yes		No	No	2
facility-based GMP	No	No	.	6	5	Yes	7.1	2	Islam	Tubewell	Improved	Male	34	Housewife	Muslim	1.51	1.73	1.29	No	No	Yes		No	Yes	2
facility-based GMP	No	No	.	0	5	Yes	7.2	2	Islam	Tubewell	Improved	Male	28	Housewife	Muslim	-0.71	-1.36	-1.22	No	No	No		No	Yes	2
facility-based GMP	No	No	.	8	5	Yes	9.4	3	Islam	Tubewell	Improved	Male	15	Housewife	Muslim	-0.08	-0.22	-0.2	No	No	No		No	Yes	2
facility-based GMP	No	No	.	0	5	No	10.1	1	Islam	Tubewell	Improved	Male	32	Housewife	Muslim	-1.25	-2.1	-1.97	No	No	No		No	No	6
facility-based GMP	No	No	.	5	5	No	7.7	2	Islam	Tubewell	Improved	Female	24	Housewife	Muslim	-1.62	-1.26	-0.35	No	No	No		No	No	2
facility-based GMP	No	No	.	4	5	Yes	11	3	Islam	Tubewell	Improved	Male	25	Housewife	Muslim	0.28	-0.11	-0.31	No	No	No		No	Yes	6
facility-based GMP	No	No	.	7	5	No	6.5	3	Islam	Tubewell	Improved	Male	22	Housewife	Muslim	-1.35	-0.16	0.93	No	No	No		No	No	2
facility-based GMP	No	No	.	5	5	No	7.5	2	Islam	Tubewell	Improved	Female	25	Housewife	Muslim	-0.03	0.66	0.96	No	No	Yes		No	No	3
facility-based GMP	No	No	.	5	5	Yes	10.5	1	Islam	Tubewell	Improved	Female	24	Housewife	Muslim	-0.44	-1.24	-1.39	No	No	Yes		No	Yes	6
facility-based GMP	No	No	.	7	5	Yes	8.1	1	Islam	Tubewell	Improved	Male	21	Housewife	Muslim	-2.39	-1.81	-0.5	No	No	Yes		No	Yes	6
facility-based GMP	No	No	.	9	5	Yes	8.6	3	Islam	Tubewell	Improved	Female	27	Housewife	Muslim	-1.15	-0.53	0.18	No	No	No		No	Yes	6
facility-based GMP	No	No	.	5	5	No	10.6	2	Islam	Tubewell	Improved	Female	20	Housewife	Muslim	-2.61	-2.78	-1.77	No	No	No		No	No	3
facility-based GMP	No	No	.	8	5	Yes	12.9	2	Islam	Tubewell	Improved	Male	24	Housewife	Muslim	-1.89	-1.65	-1.01	No	No	No		No	Yes	3
facility-based GMP	No	No	.	10	5	No	11.7	1	Islam	Tubewell	Improved	Male	21	Housewife	Muslim	-2.08	-1.56	-0.67	No	No	Yes		No	No	3
facility-based GMP	No	No	.	6	5	No	6.5	1	Islam	Tubewell	Improved	Female	27	Housewife	Muslim	-2.42	-1.54	0.15	No	No	Yes		No	No	3
facility-based GMP	No	No	.	5	5	Yes	7.7	1	Islam	Tubewell	Improved	Female	31	Others	Muslim	-0.09	-0.07	0.03	No	No	No		No	Yes	2
facility-based GMP	No	No	.	8	5	Yes	6.9	2	Islam	Tubewell	Improved	Male	20	Housewife	Muslim	-2.1	-1	0.44	No	No	No		No	Yes	6
facility-based GMP	No	No	.	7	5	No	7.1	2	Islam	Tubewell	Improved	Male	20	Housewife	Muslim	0	0.15	0.3	No	No	Yes		No	No	3
facility-based GMP	No	No	.	5	5	Yes	8.1	2	Islam	Tubewell	Improved	Female	27	Housewife	Muslim	0.08	0.11	0.16	No	No	No		No	Yes	2
facility-based GMP	No	No	.	0	5	Yes	12.7	1	Islam	Tubewell	Improved	Female	26	Housewife	Muslim	-2.84	-2.02	-0.72	No	No	No		No	Yes	3
facility-based GMP	No	No	.	10	5	No	10.4	1	Islam	Tubewell	Improved	Female	26	Housewife	Muslim	-0.96	-0.17	0.43	No	No	No		No	No	3
facility-based GMP	No	No	.	7	5	No	6.9	3	Islam	Tubewell	Improved	Male	29	Housewife	Muslim	-0.28	-1.05	-1.11	No	No	Yes		No	No	6
facility-based GMP	No	No	.	9	5	No	11.3	1	Islam	Tubewell	Improved	Male	27	Housewife	Muslim	-1.7	-0.88	-0.02	No	No	Yes		No	No	2
facility-based GMP	No	No	.	0	5	Yes	8.7	1	Islam	Tubewell	Improved	Female	34	Housewife	Muslim	-2.52	-0.47	1.37	No	No	Yes		No	Yes	6
facility-based GMP	No	No	.	10	5	Yes	12.5	2	Islam	Tubewell	Improved	Female	21	Housewife	Muslim	-3.01	-1.32	0.35	No	No	No		No	Yes	3
facility-based GMP	No	No	.	5	5	Yes	11.4	2	Islam	Tubewell	Improved	Male	31	Housewife	Muslim	-2.53	-2.36	-1.41	No	No	No		No	Yes	6
facility-based GMP	No	No	.	7	5	Yes	11.6	3	Others	Tubewell	Improved	Male	26	Housewife	Non-Muslim	0.5	-0.27	-0.65	No	No	Yes		No	Yes	2
facility-based GMP	No	No	.	9	5	No	8.8	3	Islam	Tubewell	Improved	Female	28	Housewife	Muslim	-0.74	0.35	1.01	No	No	Yes		No	No	6
facility-based GMP	No	No	.	5	5	Yes	11.4	3	Islam	Tubewell	Improved	Male	23	Housewife	Muslim	-2.74	-1.99	-0.72	No	No	Yes		No	Yes	6
facility-based GMP	No	No	.	10	5	Yes	12.8	3	Islam	Tubewell	Improved	Male	29	Housewife	Muslim	-0.88	-1.2	-1.08	No	No	No		No	Yes	3
facility-based GMP	No	No	.	9	5	No	11.5	2	Islam	Tubewell	Improved	Female	39	Housewife	Muslim	-0.92	-2.1	-2.27	No	No	Yes		No	No	3
facility-based GMP	No	No	.	9	5	Yes	9.1	3	Islam	Tubewell	Improved	Male	18	Housewife	Muslim	-1.54	-1.23	-0.49	No	No	No		No	Yes	6
facility-based GMP	No	No	.	9	5	No	9.3	2	Islam	Tubewell	Improved	Female	20	Housewife	Muslim	-1.74	-1.02	-0.05	No	No	No		No	No	3
facility-based GMP	No	No	.	6	5	No	10	1	Islam	Tubewell	Improved	Female	26	Housewife	Muslim	-0.11	-0.05	0.03	No	No	No		No	No	6
facility-based GMP	No	No	.	12	5	Yes	12.3	2	Islam	Tubewell	Improved	Male	21	Housewife	Muslim	-2.37	-2.67	-2.04	No	No	No		No	Yes	2
facility-based GMP	No	No	.	8	5	Yes	6.9	2	Islam	Tubewell	Improved	Male	18	Housewife	Muslim	0.27	-1.04	-1.52	No	No	No		No	Yes	6
facility-based GMP	No	No	.	7	5	No	10.2	3	Islam	Tubewell	Improved	Male	18	Housewife	Muslim	-1.97	-1.81	-1.01	No	No	Yes		No	No	2
facility-based GMP	No	No	.	7	5	No	6.4	2	Islam	Tubewell	Improved	Female	19	Housewife	Muslim	-0.43	-0.45	-0.19	No	No	Yes		No	No	3
facility-based GMP	No	No	.	12	5	No	8.6	2	Islam	Tubewell	Improved	Female	19	Housewife	Muslim	-1.42	-2.08	-1.69	No	No	Yes		No	No	6
facility-based GMP	No	No	.	5	5	Yes	12	2	Islam	Tubewell	Improved	Male	26	Housewife	Muslim	-2.34	-2.92	-2.41	No	No	No		No	Yes	2
facility-based GMP	No	No	.	5	5	Yes	8.3	1	Islam	Tubewell	Improved	Female	25	Housewife	Muslim	-1.62	-1.7	-0.98	No	No	Yes		No	Yes	6
facility-based GMP	No	No	.	6	5	No	7.5	2	Islam	Tubewell	Improved	Female	25	Housewife	Muslim	-1.5	-0.93	0.01	No	No	Yes		No	No	3
facility-based GMP	No	No	.	7	5	No	9.7	2	Islam	Tubewell	Improved	Female	25	Housewife	Muslim	-1.56	-1.15	-0.41	No	No	No		No	No	2
facility-based GMP	No	No	.	5	5	No	9.1	3	Islam	Tubewell	Improved	Male	20	Housewife	Muslim	-1.83	-0.89	0.2	No	No	Yes		No	No	6
facility-based GMP	No	No	.	4	5	Yes	11.5	2	Islam	Tubewell	Improved	Female	33	Housewife	Muslim	-1.31	-1.13	-0.65	No	No	No		No	Yes	2
facility-based GMP	No	No	.	8	5	No	6.2	3	Islam	Tubewell	Improved	Male	21	Housewife	Muslim	1.49	1.12	0.49	No	No	Yes		No	No	3
facility-based GMP	No	No	.	3	5	No	10.4	1	Islam	Tubewell	Improved	Female	30	Housewife	Muslim	-2.91	-1.08	0.74	No	No	Yes		No	No	2
facility-based GMP	No	No	.	5	5	Yes	9.7	2	Islam	Tubewell	Improved	Female	23	Housewife	Muslim	-1.67	-1.67	-1.01	No	No	Yes		No	Yes	3
facility-based GMP	No	No	.	5	5	Yes	8.1	1	Islam	Tubewell	Improved	Male	26	Housewife	Muslim	-2.23	0.56	2.44	No	No	Yes		No	Yes	2
facility-based GMP	No	No	.	9	5	Yes	7.1	3	Islam	Tubewell	Improved	Female	26	Housewife	Muslim	-1.28	-0.38	0.57	No	No	Yes		No	Yes	6
facility-based GMP	No	No	.	4	5	No	9.6	2	Islam	Tubewell	Improved	Male	24	Housewife	Muslim	-2.11	-1.01	0.23	No	No	Yes		No	No	2
facility-based GMP	No	No	.	10	5	Yes	12.4	1	Islam	Tubewell	Improved	Female	23	Housewife	Muslim	-1.71	-2.67	-2.49	No	No	No		No	Yes	2
facility-based GMP	No	No	.	0	5	No	10.8	2	Islam	Tubewell	Unimproved	Female	30	Housewife	Muslim	-2.92	-0.4	1.58	No	No	Yes		No	No	3
facility-based GMP	No	No	.	9	5	No	12.5	3	Islam	Tubewell	Improved	Male	20	Housewife	Muslim	-0.86	-0.75	-0.48	No	No	Yes		No	No	2
facility-based GMP	No	No	.	4	5	Yes	8.6	1	Islam	Tubewell	Improved	Female	30	Housewife	Muslim	0.25	-0.06	-0.2	No	No	No		No	Yes	6
facility-based GMP	No	No	.	9	5	No	9.2	2	Islam	Tubewell	Unimproved	Male	24	Housewife	Muslim	-2.79	-1.13	0.65	No	No	No		No	No	3
facility-based GMP	No	No	.	0	5	Yes	12.7	1	Islam	Tubewell	Improved	Male	31	Housewife	Muslim	-2.09	-1.04	-0.03	No	No	Yes		No	Yes	3
facility-based GMP	No	No	.	9	5	No	9.9	3	Islam	Tubewell	Improved	Male	21	Housewife	Muslim	0.59	-0.3	-0.75	No	No	Yes		No	No	3
home-based GMP	No	No	No	10	5	No	9.3	3	Islam	Tubewell	Improved	Female	19	Housewife	Muslim	-1.23	-1.08	-0.53	No	No	No	No	No	No	4
home-based GMP	No	No	No	5	5	Yes	10.1	3	Islam	Tubewell	Improved	Female	18	Housewife	Muslim	0.31	0.46	0.44	No	No	Yes	No	No	Yes	5
home-based GMP	No	Yes	Yes	0	5	Yes	6.8	1	Others	Tubewell	Unimproved	Female	28	Housewife	Non-Muslim	0.03	0.63	0.88	No	No	No	No	Yes	Yes	4
home-based GMP	No	Yes	Yes	0	5	Yes	11.3	3	Islam	Tubewell	Improved	Male	42	Housewife	Muslim	-2.92	-0.05	1.98	No	No	No	Yes	Yes	Yes	5
home-based GMP	No	Yes	No	7	5	Yes	10	2	Islam	Tubewell	Improved	Male	21	Housewife	Muslim	-0.33	-0.22	-0.05	No	No	No	No	Yes	Yes	4
home-based GMP	No	Yes	No	5	5	Yes	8.2	2	Islam	Tubewell	Unimproved	Female	28	Housewife	Muslim	-1.79	-1.49	-0.54	No	No	No	Yes	Yes	Yes	5
home-based GMP	No	No	No	4	5	No	10	1	Islam	Tubewell	Improved	Female	20	Housewife	Muslim	0.42	0.15	-0.05	No	No	Yes	Yes	No	No	1
home-based GMP	No	Yes	Yes	4	5	Yes	7.5	3	Islam	Tubewell	Improved	Male	21	Housewife	Muslim	-1.45	-0.59	0.4	No	No	Yes	No	Yes	Yes	4
home-based GMP	No	No	No	7	5	No	9.1	2	Islam	Tubewell	Improved	Female	18	Housewife	Muslim	1.72	1.42	0.92	No	No	No	No	No	No	5
home-based GMP	No	Yes	Yes	5	5	Yes	7.7	3	Islam	Tubewell	Improved	Female	28	Housewife	Muslim	-1.13	-1.88	-1.6	No	No	Yes	No	Yes	Yes	1
home-based GMP	No	No	No	12	5	No	6.8	1	Islam	Tubewell	Improved	Female	20	Housewife	Muslim	-2.01	-1.08	0.31	No	No	No	No	No	No	4
home-based GMP	No	No	No	5	5	No	7.5	2	Islam	Tubewell	Improved	Male	28	Housewife	Muslim	-1.18	-1.4	-0.9	No	No	No	No	No	No	4
home-based GMP	No	Yes	Yes	7	5	Yes	11.8	1	Islam	Tubewell	Improved	Male	15	Housewife	Muslim	-2.09	-1.66	-0.81	No	No	Yes	Yes	Yes	Yes	1
home-based GMP	No	Yes	Yes	7	5	Yes	11.8	2	Islam	Tubewell	Improved	Male	26	Housewife	Muslim	-0.95	-1.49	-1.41	No	No	No	Yes	Yes	Yes	4
home-based GMP	No	No	No	6	5	No	8.5	3	Others	Tubewell	Improved	Female	15	Housewife	Non-Muslim	-1.37	0	1.04	No	No	Yes	No	No	No	5
home-based GMP	No	No	No	8	5	Yes	10.3	3	Islam	Tubewell	Improved	Male	32	Housewife	Muslim	-0.67	-0.45	-0.14	No	No	Yes	No	No	Yes	5
home-based GMP	No	Yes	Yes	5	5	No	12	3	Islam	Tubewell	Improved	Female	20	Housewife	Muslim	-0.36	0.25	0.54	No	No	No	No	Yes	No	1
home-based GMP	No	No	No	4	5	Yes	8.6	2	Islam	Tubewell	Improved	Female	31	Housewife	Muslim	-1.13	-1.02	-0.49	No	No	Yes	No	No	Yes	5
home-based GMP	No	No	No	6	5	Yes	9.1	3	Islam	Tubewell	Improved	Male	19	Housewife	Muslim	-1.56	1.26	2.72	No	No	Yes	No	No	Yes	5
home-based GMP	No	No	No	8	5	No	11.8	1	Islam	Tubewell	Improved	Female	23	Housewife	Muslim	-2.59	-1.21	0.2	No	No	Yes	No	No	No	4
home-based GMP	No	Yes	No	8	5	Yes	8.2	1	Islam	Tubewell	Improved	Female	25	Housewife	Muslim	-0.4	-1.05	-1.07	No	No	Yes	No	Yes	Yes	4
home-based GMP	No	Yes	Yes	9	5	Yes	6.3	2	Islam	Tubewell	Improved	Male	19	Housewife	Muslim	-1.54	-1.38	-0.53	No	No	No	No	Yes	Yes	1
home-based GMP	No	No	No	7	5	No	11.8	1	Islam	Tubewell	Improved	Female	22	Housewife	Muslim	-0.31	0.49	0.84	No	No	No	No	No	No	1
home-based GMP	No	Yes	Yes	0	5	Yes	9.1	3	Islam	Tubewell	Improved	Female	20	Housewife	Muslim	-0.57	-0.5	-0.25	No	No	No	Yes	Yes	Yes	4
home-based GMP	No	No	No	5	5	No	9.2	1	Islam	Tubewell	Improved	Female	26	Housewife	Muslim	-1.8	-0.81	0.27	No	No	Yes	No	No	No	5
home-based GMP	No	Yes	No	5	5	Yes	8.7	1	Islam	Tubewell	Unimproved	Female	28	Housewife	Muslim	-0.04	-0.48	-0.57	No	No	No	Yes	Yes	Yes	1
home-based GMP	No	No	No	9	5	No	7.4	1	Islam	Tubewell	Improved	Male	22	Housewife	Muslim	-0.84	-2.1	-2.18	No	No	No	No	Yes	No	1
home-based GMP	No	Yes	Yes	6	5	Yes	9.2	1	Islam	Tubewell	Improved	Male	25	Housewife	Muslim	-2.3	-1.94	-0.84	No	No	No	No	Yes	Yes	1
home-based GMP	No	Yes	No	7	5	Yes	11.2	3	Islam	Tubewell	Improved	Female	27	Housewife	Muslim	-1.1	-0.53	0.01	No	No	Yes	Yes	Yes	Yes	5
home-based GMP	No	Yes	Yes	0	5	Yes	10.1	1	Islam	Tubewell	Improved	Male	23	Housewife	Muslim	0.03	-1.04	-1.39	No	No	No	No	Yes	Yes	1
home-based GMP	No	No	No	9	5	Yes	9.2	3	Islam	Tubewell	Improved	Female	23	Housewife	Muslim	-2.36	-2.2	-1.07	No	No	No	No	No	Yes	5
home-based GMP	No	Yes	Yes	2	5	Yes	7.8	2	Islam	Tubewell	Improved	Female	25	Housewife	Muslim	-0.49	-0.82	-0.69	No	No	Yes	Yes	Yes	Yes	5
home-based GMP	No	Yes	No	4	5	Yes	7.7	1	Islam	Tubewell	Improved	Male	38	Housewife	Muslim	-0.46	-1.2	-1.2	No	No	Yes	No	Yes	Yes	4
home-based GMP	No	Yes	Yes	3	5	Yes	8.6	1	Islam	Tubewell	Improved	Male	27	Housewife	Muslim	-4.22	-3.23	-0.75	Yes	Yes	Yes	Yes	Yes	Yes	5
home-based GMP	No	Yes	Yes	0	5	Yes	9.5	1	Islam	Tubewell	Improved	Female	35	Housewife	Muslim	-1.77	-2.32	-1.8	Yes	Yes	No	Yes	Yes	Yes	1
home-based GMP	No	No	No	4	5	No	6.6	2	Islam	Tubewell	Improved	Female	20	Housewife	Muslim	1.44	1.42	0.98	No	No	No	No	No	No	1
home-based GMP	No	Yes	No	10	5	Yes	9	3	Islam	Tubewell	Improved	Female	19	Housewife	Muslim	-1.24	-1.09	-0.53	No	No	No	Yes	Yes	Yes	4
home-based GMP	No	No	No	8	5	Yes	9.6	3	Islam	Tubewell	Improved	Male	25	Housewife	Muslim	-1.84	-1.85	-1.12	No	No	Yes	No	No	Yes	5
home-based GMP	No	Yes	No	3	5	Yes	11.6	1	Islam	Tubewell	Improved	Female	29	Housewife	Muslim	-3.37	-3.74	-2.57	No	No	No	No	Yes	Yes	1
home-based GMP	No	Yes	Yes	3	5	Yes	9.5	2	Islam	Tubewell	Improved	Male	20	Housewife	Muslim	-1.61	-1.59	-0.95	No	No	No	No	Yes	Yes	1
home-based GMP	No	Yes	Yes	3	5	Yes	8.6	2	Islam	Tubewell	Improved	Female	24	Housewife	Muslim	-1.13	-0.56	0.12	No	No	No	Yes	Yes	Yes	1
home-based GMP	No	Yes	No	5	5	Yes	6.5	2	Islam	Tubewell	Improved	Female	22	Housewife	Muslim	0.05	-1.02	-1.35	No	No	No	No	Yes	Yes	5
home-based GMP	No	Yes	Yes	1	5	No	7.7	2	Islam	Tubewell	Improved	Male	28	Housewife	Muslim	0.29	0.21	0.15	No	No	No	Yes	Yes	No	4
home-based GMP	No	No	No	5	5	No	9.3	2	Islam	Tubewell	Improved	Female	19	Housewife	Muslim	-0.96	-1.56	-1.4	No	No	No	No	Yes	No	5
home-based GMP	No	Yes	Yes	5	5	Yes	12.2	1	Islam	Tubewell	Unimproved	Female	21	Housewife	Muslim	-2.23	-2.41	-1.71	No	No	No	No	Yes	Yes	1
home-based GMP	No	No	No	0	5	No	9.2	1	Islam	Tubewell	Improved	Female	16	Housewife	Muslim	-1.55	-2.58	-2.31	No	No	Yes	No	No	No	4
home-based GMP	No	No	No	0	5	No	12.3	3	Islam	Tubewell	Improved	Male	37	Housewife	Muslim	-0.62	-0.56	-0.38	No	No	No	No	No	No	1
home-based GMP	No	No	No	7	5	Yes	10.5	2	Islam	Tubewell	Improved	Male	18	Housewife	Muslim	-0.9	0.36	1.07	No	No	No	No	No	Yes	5
home-based GMP	No	No	No	8	5	No	8	3	Islam	Tubewell	Improved	Female	21	Housewife	Muslim	-2.76	-2.32	-0.71	No	No	Yes	No	No	No	5
home-based GMP	No	Yes	No	5	5	Yes	8.5	3	Islam	Tubewell	Improved	Male	19	Housewife	Muslim	0.07	0.14	0.21	No	No	No	Yes	Yes	Yes	1
home-based GMP	No	Yes	Yes	8	5	Yes	8.7	2	Islam	Tubewell	Improved	Female	19	Housewife	Muslim	-2	-1.25	-0.09	Yes	Yes	No	Yes	Yes	Yes	1
home-based GMP	No	Yes	No	5	5	Yes	9.4	1	Islam	Tubewell	Improved	Female	20	Housewife	Muslim	-3.11	-3.55	-2.29	No	No	No	Yes	Yes	Yes	1
home-based GMP	No	Yes	No	3	5	No	6.9	2	Islam	Tubewell	Improved	Male	18	Housewife	Muslim	-1.3	-1.87	-1.45	No	No	Yes	Yes	Yes	No	4
home-based GMP	No	Yes	Yes	7	5	No	6.8	1	Islam	Tubewell	Improved	Male	18	Housewife	Muslim	-2.2	-1.56	-0.21	No	No	No	Yes	Yes	No	1
home-based GMP	No	No	No	2	5	Yes	11.5	3	Islam	Tubewell	Improved	Male	26	Housewife	Muslim	0.15	1.22	1.47	No	No	Yes	No	No	Yes	4
home-based GMP	No	No	No	5	5	Yes	7.4	1	Islam	Tubewell	Improved	Male	19	Housewife	Muslim	-1.62	-1.26	-0.35	No	No	Yes	No	No	Yes	5
home-based GMP	No	Yes	Yes	7	5	Yes	12.1	2	Islam	Tubewell	Improved	Male	21	Housewife	Muslim	-2.17	-0.5	0.79	Yes	Yes	No	Yes	Yes	Yes	1
home-based GMP	No	Yes	Yes	5	5	Yes	9.2	1	Islam	Tubewell	Improved	Female	22	Housewife	Muslim	-0.26	2.04	2.86	No	No	No	Yes	Yes	Yes	4
home-based GMP	No	Yes	No	2	5	Yes	9.8	3	Islam	Tubewell	Improved	Male	31	Housewife	Muslim	-1.15	-0.9	-0.37	No	No	No	Yes	Yes	Yes	1
home-based GMP	No	Yes	No	0	5	No	9.3	2	Islam	Tubewell	Unimproved	Female	20	Housewife	Muslim	-1.77	-2.28	-1.73	No	No	No	No	Yes	No	5
home-based GMP	No	Yes	Yes	0	5	Yes	7.8	2	Islam	Tubewell	Improved	Male	20	Housewife	Muslim	-1.84	-2.28	-1.6	No	No	No	Yes	Yes	Yes	1
home-based GMP	No	Yes	Yes	7	5	Yes	9.1	3	Islam	Tubewell	Improved	Male	17	Housewife	Muslim	-0.94	-2.38	-2.57	No	No	No	Yes	Yes	Yes	4
home-based GMP	No	Yes	No	5	5	Yes	6.3	2	Islam	Tubewell	Improved	Male	18	Housewife	Muslim	-0.77	-1.44	-1.27	No	No	Yes	No	Yes	Yes	1
home-based GMP	No	No	No	10	5	No	6.1	3	Islam	Tubewell	Improved	Male	20	Housewife	Muslim	1.03	0.39	-0.15	No	No	Yes	No	Yes	No	4
home-based GMP	No	Yes	Yes	8	5	Yes	11.9	1	Islam	Tubewell	Improved	Female	25	Housewife	Muslim	-2.3	-2.09	-1.2	No	No	No	Yes	Yes	Yes	1
home-based GMP	No	Yes	Yes	5	5	No	7.8	3	Islam	Tubewell	Improved	Male	20	Housewife	Muslim	-1.59	-1.02	-0.06	No	No	No	No	Yes	No	5
home-based GMP	No	Yes	No	5	5	Yes	10.8	3	Islam	Tubewell	Improved	Female	25	Housewife	Muslim	-3.25	-4.22	-3.37	No	No	No	Yes	Yes	Yes	4
home-based GMP	No	No	No	4	5	No	8.3	1	Islam	Tubewell	Improved	Female	22	Housewife	Muslim	0.32	0.66	0.72	No	No	No	No	No	No	5
home-based GMP	No	Yes	Yes	9	5	Yes	10.1	3	Islam	Tubewell	Improved	Male	32	Housewife	Muslim	-0.98	-1.32	-1.08	No	No	No	Yes	Yes	Yes	5
home-based GMP	No	Yes	No	5	5	No	13	3	Islam	Tubewell	Improved	Male	35	Housewife	Muslim	-0.99	-1.23	-1.05	No	No	No	No	Yes	No	5
home-based GMP	No	No	No	8	5	Yes	13	2	Islam	Tubewell	Improved	Female	36	Housewife	Muslim	-1.8	-1.83	-1.29	No	No	No	No	Yes	Yes	5
home-based GMP	No	Yes	Yes	2	5	Yes	12.4	1	Islam	Tubewell	Improved	Male	23	Housewife	Muslim	-1.49	-1.97	-1.72	Yes	Yes	Yes	Yes	Yes	Yes	4
home-based GMP	No	Yes	Yes	5	5	Yes	10.3	2	Islam	Tubewell	Improved	Female	26	Housewife	Muslim	-2.6	-2.79	-1.76	No	No	No	Yes	Yes	Yes	4
home-based GMP	No	No	No	6	5	Yes	12.9	3	Islam	Tubewell	Improved	Male	23	Housewife	Muslim	-2.35	-1.67	-0.68	No	No	Yes	No	No	Yes	5
home-based GMP	No	No	No	9	5	No	6.8	3	Islam	Tubewell	Improved	Female	18	Housewife	Muslim	0.96	-0.52	-1.33	No	No	No	No	No	No	1
home-based GMP	No	Yes	Yes	6	5	Yes	10.7	1	Islam	Tubewell	Improved	Female	20	Housewife	Muslim	-0.5	-1.63	-1.9	No	No	No	Yes	Yes	Yes	5
home-based GMP	No	Yes	Yes	2	5	Yes	6.4	2	Islam	Tubewell	Improved	Male	31	Housewife	Muslim	1.01	-0.51	-1.34	No	No	No	No	Yes	Yes	1
home-based GMP	No	Yes	Yes	6	5	Yes	9	3	Islam	Tubewell	Improved	Female	30	Housewife	Muslim	-3.15	-2.58	-0.81	Yes	Yes	No	Yes	Yes	Yes	4
home-based GMP	No	Yes	Yes	0	5	Yes	8.2	2	Islam	Tubewell	Improved	Female	34	Housewife	Muslim	-2.51	-1	0.73	No	No	Yes	No	Yes	Yes	5
home-based GMP	Yes	Yes	Yes	4	5	Yes	6.6	1	Islam	Tubewell	Improved	Male	25	Housewife	Muslim	-1.4	-1.09	-0.26	Yes	Yes	Yes	Yes	Yes	Yes	5
home-based GMP	No	Yes	Yes	5	5	No	10.4	1	Islam	Tubewell	Improved	Female	19	Housewife	Muslim	-0.76	-0.22	0.22	No	No	Yes	Yes	Yes	No	1
home-based GMP	No	No	No	5	5	No	11.7	3	Islam	Tubewell	Improved	Female	27	Housewife	Muslim	-2.2	-0.88	0.33	No	No	No	No	No	No	5
home-based GMP	No	Yes	Yes	5	5	Yes	10.6	1	Islam	Tubewell	Improved	Female	32	Housewife	Muslim	-0.43	-0.88	-0.91	No	No	Yes	Yes	Yes	Yes	4
home-based GMP	No	Yes	Yes	7	5	Yes	10.3	1	Islam	Tubewell	Improved	Male	21	Housewife	Muslim	-2.36	-1.15	0.19	No	No	Yes	Yes	Yes	Yes	4
home-based GMP	No	Yes	No	10	5	Yes	7.9	3	Islam	Tubewell	Improved	Female	23	Housewife	Muslim	-2	-1.11	0.16	No	No	Yes	Yes	Yes	Yes	5
home-based GMP	No	No	No	7	5	No	6.4	2	Islam	Tubewell	Improved	Female	26	Housewife	Muslim	-1.3	0.3	1.5	No	No	No	No	No	No	4
home-based GMP	No	Yes	No	7	5	Yes	11.7	3	Islam	Tubewell	Improved	Male	18	Housewife	Muslim	-1.58	-1.01	-0.31	No	No	Yes	Yes	Yes	Yes	1
home-based GMP	No	No	No	0	5	Yes	10.1	1	Islam	Tubewell	Improved	Female	30	Housewife	Muslim	-2.11	-2.01	-1.12	No	No	No	No	No	Yes	5
home-based GMP	No	Yes	No	5	5	Yes	9.3	3	Islam	Tubewell	Improved	Male	28	Housewife	Muslim	-1.13	-1.7	-1.46	No	No	Yes	No	Yes	Yes	1
home-based GMP	No	No	No	2	5	Yes	9.7	2	Islam	Tubewell	Unimproved	Male	29	Housewife	Muslim	-0.15	-1.95	-2.55	No	No	No	No	No	Yes	5
home-based GMP	No	No	No	6	5	No	12	2	Islam	Tubewell	Unimproved	Male	34	Housewife	Muslim	-0.65	-0.81	-0.68	No	No	No	No	No	No	5
home-based GMP	No	Yes	Yes	5	5	Yes	9.2	1	Islam	Tubewell	Improved	Female	22	Housewife	Muslim	-0.81	-1.41	-1.31	No	No	No	Yes	Yes	Yes	1
home-based GMP	No	Yes	Yes	5	5	No	7.7	2	Islam	Tubewell	Improved	Female	24	Housewife	Muslim	-1.51	-2.12	-1.61	No	No	No	Yes	Yes	No	4
home-based GMP	No	Yes	Yes	5	5	Yes	7.5	3	Islam	Tubewell	Improved	Male	32	Housewife	Muslim	-2.64	-2.37	-0.98	No	No	Yes	No	Yes	Yes	4
home-based GMP	No	No	No	0	5	No	9.4	2	Islam	Tubewell	Unimproved	Female	21	Housewife	Muslim	-1.02	-1.75	-1.62	No	No	Yes	No	No	No	5
home-based GMP	No	Yes	Yes	7	5	No	8.7	3	Islam	Tubewell	Improved	Female	20	Housewife	Muslim	-2.54	-1.61	-0.07	No	No	No	No	Yes	No	1
home-based GMP	No	No	No	6	5	No	8.1	1	Islam	Tubewell	Unimproved	Male	17	Housewife	Muslim	-2.36	-0.17	1.65	No	No	Yes	No	No	No	5
home-based GMP	No	Yes	Yes	12	5	Yes	10.7	2	Islam	Tubewell	Improved	Male	20	Housewife	Muslim	-4.28	-3.53	-1.48	Yes	Yes	Yes	Yes	Yes	Yes	1
home-based GMP	No	No	No	9	5	Yes	8.7	3	Islam	Tubewell	Improved	Female	25	Housewife	Muslim	-2.1	-1.76	-0.67	No	No	No	No	No	Yes	5
home-based GMP	No	Yes	Yes	5	5	Yes	10.8	1	Islam	Tubewell	Improved	Female	33	Others	Muslim	-2.57	-1.26	0.18	No	No	Yes	No	Yes	Yes	1
home-based GMP	No	No	No	5	5	Yes	10	1	Islam	Tubewell	Improved	Male	25	Housewife	Muslim	-0.36	0.95	1.48	No	No	No	Yes	Yes	Yes	1
home-based GMP	No	Yes	No	5	5	Yes	10.3	2	Islam	Tubewell	Improved	Male	23	Housewife	Muslim	-0.98	-1.07	-0.75	No	No	No	Yes	Yes	Yes	4
home-based GMP	No	No	No	3	5	No	9.4	1	Others	Tubewell	Improved	Male	29	Housewife	Non-Muslim	-1.52	-2.01	-1.59	No	No	No	No	No	No	5
home-based GMP	No	Yes	Yes	0	5	Yes	11.1	2	Islam	Tubewell	Improved	Female	20	Housewife	Muslim	-1.79	-1.27	-0.48	No	No	No	No	Yes	Yes	5
home-based GMP	No	No	No	5	5	No	9.8	2	Islam	Tubewell	Improved	Male	31	Housewife	Muslim	0.5	0.02	-0.26	No	No	No	No	No	No	5
home-based GMP	No	Yes	Yes	0	5	Yes	8.6	1	Islam	Tubewell	Improved	Male	31	Housewife	Muslim	-1.77	-1.19	-0.2	No	No	Yes	Yes	Yes	Yes	4
home-based GMP	No	No	No	5	5	Yes	8.7	2	Islam	Tubewell	Improved	Male	27	Housewife	Muslim	-2.9	-1.45	0.39	No	No	Yes	No	No	Yes	4
home-based GMP	No	Yes	No	5	5	Yes	6.6	2	Islam	Tubewell	Improved	Male	30	Housewife	Muslim	-0.68	-1.15	-0.94	No	No	Yes	No	Yes	Yes	1
home-based GMP	No	Yes	Yes	2	5	No	6.9	2	Islam	Tubewell	Improved	Female	17	Housewife	Muslim	0.18	1.07	1.35	No	No	Yes	No	Yes	No	4
home-based GMP	No	Yes	Yes	4	5	Yes	9.2	2	Others	Tubewell	Improved	Male	31	Housewife	Non-Muslim	-2.53	-1.9	-0.6	No	No	No	Yes	Yes	Yes	4
home-based GMP	No	Yes	Yes	3	5	Yes	12.1	2	Islam	Tubewell	Improved	Male	25	Housewife	Muslim	-3.1	-2.77	-1.56	No	No	Yes	Yes	Yes	Yes	1
home-based GMP	No	No	No	5	5	No	8.9	2	Islam	Tubewell	Improved	Female	26	Housewife	Muslim	-2.14	-0.48	1.01	No	No	No	No	No	No	5
home-based GMP	Yes	Yes	Yes	5	5	Yes	6.4	1	Islam	Tubewell	Improved	Female	19	Housewife	Muslim	1.06	-2.26	-3.82	No	No	Yes	Yes	Yes	Yes	1
home-based GMP	No	Yes	Yes	4	5	Yes	10.5	3	Islam	Tubewell	Improved	Female	29	Housewife	Muslim	-1.51	-1.66	-1.18	No	No	Yes	Yes	Yes	Yes	1
home-based GMP	No	Yes	Yes	4	5	Yes	9.2	3	Islam	Tubewell	Improved	Male	34	Housewife	Muslim	-1.41	-0.92	-0.16	No	No	Yes	No	Yes	Yes	5
home-based GMP	No	No	No	4	5	No	10.6	1	Islam	Tubewell	Improved	Male	23	Housewife	Muslim	-2.62	-1.59	-0.22	No	No	Yes	No	No	No	4
home-based GMP	No	Yes	Yes	7	5	Yes	9.2	3	Islam	Tubewell	Improved	Male	29	Housewife	Muslim	0.7	0.57	0.35	No	No	No	Yes	Yes	Yes	1
home-based GMP	No	No	No	14	5	No	9.2	2	Islam	Tubewell	Improved	Female	23	Housewife	Muslim	1.05	0.98	0.71	No	No	No	No	Yes	No	1
home-based GMP	No	No	No	2	5	Yes	10.6	1	Islam	Tubewell	Improved	Female	26	Housewife	Muslim	-2.03	-2.78	-2.28	No	No	Yes	No	No	Yes	5
home-based GMP	No	Yes	No	8	5	Yes	10.8	3	Islam	Tubewell	Improved	Female	17	Housewife	Muslim	0.73	-0.92	-1.73	No	No	No	Yes	Yes	Yes	1
home-based GMP	No	Yes	Yes	7	5	Yes	8.1	3	Islam	Tubewell	Improved	Male	27	Housewife	Muslim	-3.04	-2.73	-1.17	Yes	Yes	Yes	No	Yes	Yes	1
home-based GMP	No	No	No	7	5	Yes	10.1	1	Islam	Tubewell	Improved	Male	19	Housewife	Muslim	-0.74	-1.45	-1.45	No	No	No	No	No	Yes	1
home-based GMP	No	Yes	Yes	2	5	Yes	10.3	3	Islam	Tubewell	Improved	Male	28	Housewife	Muslim	-1.98	-1.73	-0.89	No	No	No	No	Yes	Yes	4
home-based GMP	No	Yes	Yes	5	5	Yes	11.9	1	Islam	Tubewell	Improved	Female	27	Housewife	Muslim	-2.25	-2.15	-1.33	No	No	No	Yes	Yes	Yes	1
home-based GMP	No	No	No	0	5	Yes	9.1	1	Islam	Tubewell	Improved	Male	25	Housewife	Muslim	-1.27	-0.46	0.35	No	No	No	No	No	Yes	4
home-based GMP	No	No	No	5	5	No	8.5	3	Islam	Tubewell	Improved	Male	22	Housewife	Muslim	-0.07	1.15	1.59	No	No	No	No	No	No	5
home-based GMP	No	Yes	Yes	7	5	Yes	7.1	1	Islam	Tubewell	Improved	Female	17	Housewife	Muslim	-1.24	0.65	1.85	Yes	Yes	No	Yes	Yes	Yes	1
home-based GMP	No	Yes	Yes	9	5	Yes	10.1	1	Islam	Tubewell	Improved	Female	28	Housewife	Muslim	-0.48	0.16	0.55	No	No	Yes	Yes	Yes	Yes	4
home-based GMP	No	No	No	5	5	No	9	3	Islam	Tubewell	Improved	Female	25	Housewife	Muslim	-1.14	-1.8	-1.57	No	No	Yes	No	No	No	1
home-based GMP	No	Yes	Yes	8	5	Yes	10.5	2	Islam	Tubewell	Improved	Male	22	Housewife	Muslim	0.5	-1.21	-1.93	No	No	Yes	Yes	Yes	Yes	1
home-based GMP	No	Yes	No	5	5	Yes	8.7	2	Islam	Tubewell	Improved	Female	23	Housewife	Muslim	1.19	0.44	-0.11	No	No	Yes	No	Yes	Yes	4
home-based GMP	No	Yes	Yes	7	5	No	8.7	1	Islam	Tubewell	Unimproved	Male	30	Housewife	Muslim	-1.99	-1.14	0.03	No	No	No	Yes	Yes	No	1
home-based GMP	No	Yes	No	7	5	No	11.5	3	Islam	Tubewell	Improved	Male	20	Others	Muslim	-2.13	-0.93	0.22	No	No	No	No	Yes	No	5
home-based GMP	No	Yes	Yes	5	5	Yes	10.1	2	Islam	Tubewell	Improved	Male	24	Housewife	Muslim	-0.83	-0.03	0.53	No	No	Yes	Yes	Yes	Yes	4
home-based GMP	No	No	No	5	5	No	6.1	1	Islam	Tubewell	Improved	Male	23	Housewife	Muslim	-1.47	0.88	2.36	No	No	Yes	No	No	No	1
home-based GMP	No	No	No	5	5	Yes	8.8	3	Islam	Tubewell	Unimproved	Female	32	Housewife	Muslim	-1.6	-2.31	-1.86	No	No	No	No	No	Yes	4
home-based GMP	No	Yes	No	3	5	Yes	8.8	2	Islam	Tubewell	Improved	Female	33	Housewife	Muslim	-0.7	-1	-0.81	Yes	Yes	No	Yes	Yes	Yes	4
home-based GMP	No	No	No	8	5	Yes	12.9	2	Islam	Tubewell	Improved	Male	20	Housewife	Muslim	-1.16	1.11	2.09	No	No	No	No	No	Yes	5
home-based GMP	No	No	No	6	5	No	12.8	3	Islam	Tubewell	Improved	Female	25	Housewife	Muslim	-2.26	-1.99	-1.15	No	No	No	No	Yes	No	1
home-based GMP	No	No	No	9	5	Yes	11.8	2	Islam	Tubewell	Improved	Male	18	Housewife	Muslim	-1.97	-2.16	-1.6	No	No	No	No	No	Yes	1
home-based GMP	No	No	No	7	5	No	10.3	3	Islam	Tubewell	Improved	Male	25	Housewife	Muslim	-0.23	0.13	0.34	No	No	No	No	No	No	5
home-based GMP	No	No	No	7	5	Yes	12.2	2	Islam	Tubewell	Improved	Male	23	Housewife	Muslim	-0.7	-1.57	-1.7	No	No	No	No	Yes	Yes	1
home-based GMP	No	No	No	9	5	No	11	3	Islam	Tubewell	Improved	Male	20	Housewife	Muslim	-2.49	-2.5	-1.61	No	No	No	No	No	No	5
home-based GMP	No	Yes	No	5	5	No	11.6	2	Islam	Tubewell	Improved	Male	29	Housewife	Muslim	-2.3	-0.52	0.89	No	No	Yes	No	Yes	No	4
home-based GMP	No	No	No	4	5	Yes	8.5	1	Islam	Tubewell	Unimproved	Female	26	Housewife	Muslim	-2.73	-2.42	-0.95	No	No	Yes	No	No	Yes	5
home-based GMP	No	No	No	5	5	Yes	9.4	2	Islam	Tubewell	Improved	Female	24	Housewife	Muslim	-2.56	-1.35	0.2	No	No	Yes	No	No	Yes	5
home-based GMP	No	Yes	Yes	6	5	Yes	10	3	Islam	Tubewell	Improved	Female	19	Housewife	Muslim	1.64	-0.21	-1.28	Yes	Yes	No	Yes	Yes	Yes	5
home-based GMP	No	Yes	No	7	5	Yes	9.1	1	Islam	Tubewell	Improved	Female	23	Housewife	Muslim	0.11	0.21	0.26	No	No	No	Yes	Yes	Yes	1
home-based GMP	No	Yes	No	7	5	Yes	10	2	Islam	Tubewell	Improved	Female	19	Housewife	Muslim	-1.79	-1.22	-0.33	No	No	Yes	No	Yes	Yes	1
home-based GMP	No	No	No	9	5	No	11.7	3	Islam	Tubewell	Improved	Female	29	Housewife	Muslim	-0.21	-0.01	0.11	No	No	Yes	No	No	No	5
home-based GMP	No	Yes	Yes	6	5	Yes	11.4	1	Islam	Tubewell	Improved	Female	25	Housewife	Muslim	-2.09	-1.11	-0.05	No	No	No	Yes	Yes	Yes	1
home-based GMP	No	Yes	Yes	7	5	Yes	12.1	1	Islam	Tubewell	Improved	Male	20	Housewife	Muslim	-0.57	0.22	0.63	Yes	Yes	Yes	Yes	Yes	Yes	4
home-based GMP	No	No	No	9	5	Yes	8.7	2	Islam	Tubewell	Improved	Female	35	Housewife	Muslim	-1.33	-1.7	-1.26	No	No	No	No	No	Yes	4
home-based GMP	No	Yes	No	1	5	Yes	6.8	2	Islam	Tubewell	Improved	Female	34	Housewife	Muslim	-1.03	-1.41	-1	No	No	No	Yes	Yes	Yes	1
home-based GMP	No	Yes	Yes	10	5	Yes	8.8	2	Islam	Tubewell	Improved	Male	20	Housewife	Muslim	-0.94	-2.45	-2.66	Yes	Yes	No	Yes	Yes	Yes	5
home-based GMP	No	Yes	No	0	5	No	12.5	2	Islam	Tubewell	Improved	Female	21	Housewife	Muslim	-1.74	-3.16	-3.15	No	No	No	No	Yes	No	5
home-based GMP	No	No	No	5	5	Yes	7.2	2	Islam	Tubewell	Unimproved	Male	26	Housewife	Muslim	-0.37	-0.72	-0.6	No	No	No	No	No	Yes	4
home-based GMP	No	No	No	5	5	No	9.2	1	Islam	Tubewell	Unimproved	Male	25	Housewife	Muslim	-0.99	-0.66	-0.13	No	No	No	No	Yes	No	1
home-based GMP	No	Yes	Yes	5	5	Yes	9	3	Islam	Tubewell	Improved	Female	22	Housewife	Muslim	-0.45	-0.7	-0.58	Yes	Yes	Yes	Yes	Yes	Yes	5
home-based GMP	Yes	Yes	Yes	9	5	Yes	8.6	1	Islam	Tubewell	Unimproved	Female	21	Housewife	Muslim	-2.55	-3.12	-2.09	Yes	Yes	Yes	No	Yes	Yes	4
home-based GMP	No	No	No	7	5	Yes	11.7	1	Islam	Tubewell	Unimproved	Male	20	Housewife	Muslim	-0.95	-1.29	-1.14	No	No	No	No	No	Yes	4
home-based GMP	No	No	No	5	5	Yes	10.2	3	Islam	Tubewell	Improved	Female	22	Housewife	Muslim	-1.62	0.53	1.8	No	No	No	No	No	Yes	5
home-based GMP	No	No	No	5	5	Yes	11.8	2	Islam	Tubewell	Unimproved	Female	16	Housewife	Muslim	-1.25	-0.72	-0.16	No	No	No	No	Yes	Yes	5
home-based GMP	No	Yes	No	7	5	Yes	6.9	3	Islam	Tubewell	Improved	Male	22	Housewife	Muslim	-1.35	-0.93	-0.11	No	No	Yes	No	Yes	Yes	5
home-based GMP	No	No	No	3	5	Yes	11.7	2	Islam	Tubewell	Improved	Female	21	Housewife	Muslim	-1.95	-1.85	-1.15	No	No	Yes	No	No	Yes	4
home-based GMP	No	No	No	12	5	No	8.9	3	Islam	Tubewell	Improved	Female	22	Housewife	Muslim	-0.62	-0.71	-0.48	No	No	Yes	No	No	No	5
home-based GMP	No	No	No	7	5	No	9.1	2	Islam	Tubewell	Improved	Male	21	Housewife	Muslim	-3.07	-1.58	0.31	No	No	Yes	No	No	No	5
home-based GMP	No	No	No	5	5	Yes	11.4	1	Islam	Tubewell	Improved	Male	34	Housewife	Muslim	-2.99	-1.91	-0.4	No	No	Yes	No	No	Yes	1
home-based GMP	No	Yes	Yes	4	5	Yes	9.3	1	Islam	Tubewell	Improved	Female	28	Housewife	Muslim	-0.02	1.47	1.99	Yes	Yes	No	Yes	Yes	Yes	4
home-based GMP	No	Yes	No	5	5	Yes	8.2	1	Islam	Tubewell	Improved	Male	29	Housewife	Muslim	-1.99	-2.9	-2.4	No	No	No	Yes	Yes	Yes	1
home-based GMP	No	Yes	Yes	0	5	Yes	8.8	2	Islam	Tubewell	Improved	Female	27	Housewife	Muslim	-1.36	-0.72	0.07	No	No	Yes	Yes	Yes	Yes	4
home-based GMP	No	No	No	8	5	No	9.2	1	Islam	Tubewell	Improved	Female	18	Housewife	Muslim	0.33	-0.11	-0.32	No	No	No	No	No	No	1
home-based GMP	No	Yes	Yes	10	5	Yes	7.5	1	Others	Tubewell	Improved	Female	18	Housewife	Non-Muslim	0.21	-0.86	-1.24	Yes	Yes	No	Yes	Yes	Yes	4
home-based GMP	No	Yes	Yes	3	5	Yes	9.5	2	Islam	Tubewell	Improved	Male	32	Housewife	Muslim	-0.25	-0.87	-0.96	No	No	No	Yes	Yes	Yes	5
home-based GMP	No	Yes	Yes	5	5	No	10.8	3	Islam	Tubewell	Improved	Male	30	Housewife	Muslim	-0.63	-1.23	-1.24	No	No	Yes	Yes	Yes	No	4
home-based GMP	No	No	No	0	5	No	6.1	1	Islam	Tubewell	Improved	Female	31	Housewife	Muslim	-1.08	-2.21	-2.03	No	No	Yes	No	No	No	4
home-based GMP	No	Yes	Yes	5	5	Yes	10.9	3	Others	Tubewell	Improved	Male	28	Housewife	Non-Muslim	-0.38	-0.75	-0.74	No	No	Yes	No	Yes	Yes	4
home-based GMP	No	No	No	9	5	No	8.5	3	Islam	Tubewell	Improved	Female	24	Housewife	Muslim	2.15	1.41	0.65	Yes	Yes	No	Yes	Yes	No	4
home-based GMP	No	No	No	5	5	Yes	11	3	Islam	Tubewell	Improved	Female	26	Housewife	Muslim	-1.82	-0.5	0.58	No	No	Yes	No	No	Yes	1
home-based GMP	No	No	No	3	5	Yes	9.8	2	Islam	Tubewell	Improved	Male	34	Housewife	Muslim	-3.35	-3.06	-1.55	No	No	No	No	No	Yes	1
home-based GMP	No	Yes	Yes	5	5	Yes	8.8	2	Islam	Tubewell	Improved	Female	24	Housewife	Muslim	-0.99	-0.17	0.5	No	No	No	Yes	Yes	Yes	1
home-based GMP	No	Yes	Yes	5	5	Yes	11.8	2	Islam	Tubewell	Improved	Male	24	Housewife	Muslim	-1.01	-0.69	-0.28	No	No	Yes	Yes	Yes	Yes	1
home-based GMP	No	Yes	Yes	5	5	Yes	11.8	1	Islam	Tubewell	Improved	Female	25	Housewife	Muslim	0.1	0.68	0.84	Yes	Yes	No	Yes	Yes	Yes	1
home-based GMP	No	Yes	Yes	8	5	Yes	13	2	Islam	Tubewell	Improved	Female	31	Housewife	Muslim	-2.11	-2.34	-1.74	No	No	Yes	Yes	Yes	Yes	1
home-based GMP	No	No	No	10	5	Yes	9.1	1	Islam	Tubewell	Improved	Female	21	Housewife	Muslim	-0.88	-0.57	-0.11	No	No	Yes	No	No	Yes	5
home-based GMP	No	Yes	No	0	5	Yes	12.2	1	Islam	Tubewell	Improved	Male	26	Housewife	Muslim	-2.05	-2.02	-1.37	No	No	No	No	Yes	Yes	1
home-based GMP	No	No	No	9	5	Yes	11.5	3	Islam	Tubewell	Improved	Male	28	Housewife	Muslim	-1.8	-2.74	-2.55	No	No	No	No	No	Yes	1
home-based GMP	No	Yes	Yes	6	5	Yes	12	3	Islam	Tubewell	Improved	Male	25	Housewife	Muslim	-0.63	-0.57	-0.38	No	No	No	Yes	Yes	Yes	5
home-based GMP	No	Yes	No	5	5	Yes	10.8	2	Islam	Tubewell	Improved	Male	15	Housewife	Muslim	-2.03	-2.22	-1.58	No	No	No	No	Yes	Yes	1
home-based GMP	No	Yes	No	5	5	Yes	10.6	1	Islam	Tubewell	Improved	Male	25	Housewife	Muslim	-0.96	-1.26	-1.04	No	No	No	Yes	Yes	Yes	1
home-based GMP	No	Yes	Yes	0	5	Yes	9.6	1	Islam	Tubewell	Improved	Female	36	Housewife	Muslim	-3.1	-2.73	-1.14	No	No	No	Yes	Yes	Yes	1
home-based GMP	No	No	No	8	5	Yes	8	1	Islam	Tubewell	Improved	Female	25	Housewife	Muslim	-1.11	-1.13	-0.62	No	No	Yes	No	No	Yes	4
home-based GMP	No	No	No	4	5	Yes	10.6	3	Islam	Tubewell	Improved	Male	24	Housewife	Muslim	1.2	0.96	0.56	No	No	No	No	No	Yes	5
home-based GMP	No	No	No	5	5	Yes	8.7	2	Islam	Tubewell	Improved	Female	30	Housewife	Muslim	-2.31	0.16	1.98	No	No	No	No	No	Yes	5
home-based GMP	No	Yes	No	5	5	Yes	8.2	2	Islam	Tubewell	Improved	Male	25	Housewife	Muslim	-0.92	-1.64	-1.47	No	No	No	No	Yes	Yes	1
home-based GMP	No	Yes	Yes	6	5	Yes	11.4	2	Islam	Tubewell	Improved	Female	23	Housewife	Muslim	-0.54	-0.37	-0.17	No	No	No	No	Yes	Yes	4
home-based GMP	No	Yes	No	5	5	No	8.3	2	Islam	Tubewell	Improved	Male	32	Housewife	Muslim	-0.72	-0.81	-0.49	No	No	No	No	Yes	No	5
home-based GMP	No	Yes	No	2	5	Yes	7.1	2	Islam	Tubewell	Improved	Male	31	Housewife	Muslim	-1.66	-2.78	-2.46	No	No	Yes	No	Yes	Yes	4
home-based GMP	No	Yes	Yes	9	5	Yes	7.4	1	Others	Tubewell	Improved	Female	28	Housewife	Non-Muslim	0.59	1.64	1.83	No	No	Yes	Yes	Yes	Yes	1
home-based GMP	No	Yes	No	5	5	Yes	7.2	2	Islam	Tubewell	Unimproved	Male	25	Housewife	Muslim	-2.18	-0.44	1.23	No	No	No	Yes	Yes	Yes	4
home-based GMP	No	No	No	4	5	No	9.4	2	Islam	Tubewell	Improved	Male	24	Housewife	Muslim	-0.2	0.37	0.66	No	No	Yes	No	No	No	4
home-based GMP	Yes	Yes	Yes	5	5	Yes	11.1	1	Islam	Tubewell	Improved	Male	19	Housewife	Muslim	-1.96	-1.13	-0.14	No	No	No	Yes	Yes	Yes	4
home-based GMP	No	No	No	7	5	No	9.6	3	Islam	Tubewell	Improved	Female	25	Housewife	Muslim	-1.37	-1.84	-1.48	No	No	No	No	No	No	4
home-based GMP	No	No	No	8	5	No	10.1	3	Islam	Tubewell	Improved	Female	25	Housewife	Muslim	-2.35	-2.77	-1.94	No	No	Yes	No	Yes	No	1
home-based GMP	No	No	No	5	5	No	11.3	1	Islam	Tubewell	Improved	Female	27	Housewife	Muslim	-1.71	-1.28	-0.55	No	No	Yes	No	No	No	1
home-based GMP	No	Yes	Yes	10	5	Yes	9.3	2	Islam	Tubewell	Improved	Male	24	Housewife	Muslim	-0.87	-0.91	-0.57	No	No	Yes	Yes	Yes	Yes	5
home-based GMP	No	Yes	No	7	5	Yes	9.7	1	Islam	Tubewell	Improved	Female	31	Housewife	Muslim	-1.74	-1.65	-0.92	No	No	No	No	Yes	Yes	4
home-based GMP	Yes	Yes	Yes	9	5	Yes	9.7	3	Islam	Tubewell	Improved	Male	25	Housewife	Muslim	-1.05	-0.12	0.6	Yes	Yes	Yes	Yes	Yes	Yes	4
home-based GMP	No	Yes	No	8	5	Yes	8.2	3	Islam	Tubewell	Improved	Male	25	Housewife	Muslim	0.18	-1.52	-2.13	No	No	Yes	No	Yes	Yes	5
home-based GMP	No	Yes	Yes	5	5	Yes	13	3	Islam	Tubewell	Improved	Female	20	Housewife	Muslim	-2.63	-1.99	-0.86	No	No	No	Yes	Yes	Yes	1
home-based GMP	No	Yes	No	5	5	Yes	12.1	2	Islam	Tubewell	Improved	Female	29	Housewife	Muslim	-1.73	-0.05	1.04	No	No	No	Yes	Yes	Yes	5
home-based GMP	Yes	Yes	Yes	4	5	No	10.7	3	Islam	Tubewell	Improved	Male	27	Housewife	Muslim	-0.79	-1.24	-1.13	No	No	Yes	No	Yes	No	4
home-based GMP	No	Yes	Yes	5	5	Yes	7.6	3	Islam	Tubewell	Improved	Male	20	Housewife	Muslim	-2.11	-1.39	-0.13	No	No	Yes	No	Yes	Yes	4
home-based GMP	No	No	No	0	5	No	11.5	1	Islam	Tubewell	Improved	Female	24	Housewife	Muslim	-2.43	-2.24	-1.27	No	No	No	No	No	No	4
home-based GMP	No	No	No	5	5	Yes	8.6	2	Islam	Tubewell	Improved	Female	31	Housewife	Muslim	0.16	1.39	1.78	No	No	No	No	No	Yes	5
home-based GMP	No	No	No	5	5	No	12	1	Islam	Tubewell	Unimproved	Female	21	Housewife	Muslim	-4.26	-3.09	-0.72	No	No	No	No	Yes	No	1
home-based GMP	No	No	No	7	5	No	8.1	2	Islam	Tubewell	Improved	Male	16	Housewife	Muslim	-2.61	-2.18	-0.79	No	No	No	No	No	No	5
home-based GMP	No	No	No	9	5	Yes	7.8	3	Islam	Tubewell	Improved	Female	29	Housewife	Muslim	-1.97	-1.23	0	No	No	No	No	Yes	Yes	5
home-based GMP	No	No	No	5	5	No	7.2	3	Islam	Tubewell	Improved	Female	18	Housewife	Muslim	-0.96	-0.57	0.04	No	No	No	No	No	No	5
home-based GMP	No	Yes	Yes	9	5	Yes	8.2	2	Islam	Tubewell	Improved	Male	21	Housewife	Muslim	-1.65	-1.01	-0.04	Yes	Yes	No	Yes	Yes	Yes	1
home-based GMP	No	Yes	Yes	9	5	Yes	9.9	3	Islam	Tubewell	Improved	Male	26	Housewife	Muslim	-0.02	-1.05	-1.37	No	No	No	Yes	Yes	Yes	5
home-based GMP	No	Yes	Yes	10	5	Yes	8	1	Islam	Tubewell	Improved	Male	18	Housewife	Muslim	-2.3	-1.75	-0.49	Yes	Yes	No	Yes	Yes	Yes	4
home-based GMP	No	Yes	Yes	9	5	Yes	10.2	2	Islam	Tubewell	Improved	Male	18	Housewife	Muslim	0.34	0.79	0.84	Yes	Yes	No	Yes	Yes	Yes	4
home-based GMP	No	No	No	0	5	Yes	8.5	1	Islam	Tubewell	Improved	Male	25	Housewife	Muslim	-2.84	-2.44	-1	No	No	No	No	No	Yes	5
home-based GMP	No	Yes	Yes	9	5	Yes	8.5	2	Islam	Tubewell	Improved	Male	25	Housewife	Muslim	-0.43	-0.31	-0.04	No	No	Yes	Yes	Yes	Yes	5
home-based GMP	No	No	No	10	5	No	8.5	3	Islam	Tubewell	Improved	Female	22	Housewife	Muslim	-0.09	-0.33	-0.33	No	No	No	No	No	No	4
home-based GMP	No	No	No	4	5	No	8.5	3	Islam	Tubewell	Improved	Female	26	Housewife	Muslim	-2.6	-1.83	-0.29	No	No	No	No	No	No	5
home-based GMP	No	No	No	2	5	No	8.5	3	Islam	Tubewell	Improved	Female	19	Housewife	Muslim	-1.69	-2.03	-1.39	No	No	Yes	No	No	No	5
home-based GMP	No	Yes	No	9	5	No	11.9	1	Islam	Tubewell	Improved	Male	23	Housewife	Muslim	1.23	1	0.62	No	No	No	No	Yes	No	5
home-based GMP	No	No	No	4	5	No	8.9	1	Islam	Tubewell	Unimproved	Female	18	Housewife	Muslim	-2.31	-1.62	-0.33	No	No	Yes	No	No	No	5
home-based GMP	No	No	No	5	5	Yes	10.5	1	Islam	Tubewell	Improved	Male	27	Housewife	Muslim	-0.49	-1.12	-1.17	No	No	Yes	No	No	Yes	1
home-based GMP	No	Yes	No	5	5	Yes	10.1	2	Islam	Tubewell	Unimproved	Male	28	Housewife	Muslim	-1.37	-1.13	-0.53	No	No	No	Yes	Yes	Yes	1
home-based GMP	No	Yes	No	5	5	Yes	8.7	3	Islam	Tubewell	Improved	Male	35	Housewife	Muslim	-2.44	-2.09	-0.89	Yes	Yes	No	Yes	Yes	Yes	1
home-based GMP	No	Yes	Yes	10	5	Yes	9.1	2	Islam	Tubewell	Unimproved	Male	22	Housewife	Muslim	-0.84	-0.53	-0.06	Yes	Yes	No	No	Yes	Yes	5
home-based GMP	No	Yes	Yes	5	5	Yes	8.7	2	Islam	Tubewell	Improved	Female	23	Housewife	Muslim	-1.44	-1.49	-0.89	Yes	Yes	No	Yes	Yes	Yes	4
home-based GMP	No	No	No	8	5	No	11.3	3	Islam	Tubewell	Improved	Female	20	Housewife	Muslim	-2.51	-1.82	-0.63	No	No	Yes	No	No	No	1
home-based GMP	No	No	No	5	5	No	7.8	2	Others	Tubewell	Improved	Female	25	Housewife	Non-Muslim	0.49	0.09	-0.15	No	No	Yes	No	No	No	5
home-based GMP	No	No	No	10	5	No	10.1	2	Islam	Tubewell	Improved	Female	20	Housewife	Muslim	-1.21	-0.08	0.73	No	No	No	No	Yes	No	1
home-based GMP	No	Yes	Yes	5	5	Yes	10.7	2	Islam	Tubewell	Improved	Female	21	Housewife	Muslim	-1.74	-1.36	-0.61	No	No	Yes	No	Yes	Yes	4
home-based GMP	No	No	No	10	5	No	8.2	3	Islam	Tubewell	Improved	Male	17	Housewife	Muslim	-1.7	-0.99	0.03	No	No	No	No	No	No	4
home-based GMP	No	No	No	8	5	Yes	12.3	1	Islam	Tubewell	Improved	Female	23	Housewife	Muslim	-1.84	-0.5	0.53	No	No	No	No	Yes	Yes	4
home-based GMP	No	Yes	No	0	5	Yes	10.7	1	Islam	Tubewell	Unimproved	Male	25	Housewife	Muslim	-2.83	-1.51	0.05	No	No	No	Yes	Yes	Yes	1
home-based GMP	No	No	No	12	5	Yes	12.5	1	Islam	Tubewell	Improved	Female	23	Housewife	Muslim	-1.37	-1.61	-1.31	No	No	No	No	Yes	Yes	1
home-based GMP	No	No	No	9	5	Yes	12.9	3	Islam	Tubewell	Improved	Female	23	Housewife	Muslim	-1.72	-1.99	-1.58	No	No	No	No	No	Yes	4
home-based GMP	No	No	No	4	5	No	10.2	2	Islam	Tubewell	Unimproved	Female	17	Housewife	Muslim	-2.09	-1.09	0.06	No	No	No	No	No	No	4
home-based GMP	No	Yes	No	9	5	Yes	10.9	3	Islam	Tubewell	Improved	Male	21	Housewife	Muslim	-4.33	0.42	3.8	No	No	Yes	No	Yes	Yes	1
home-based GMP	No	Yes	Yes	5	5	Yes	9.9	3	Islam	Tubewell	Improved	Female	24	Housewife	Muslim	-1.68	-1.49	-0.76	No	No	No	Yes	Yes	Yes	5
home-based GMP	No	No	No	0	5	Yes	9.8	1	Islam	Tubewell	Unimproved	Female	37	Housewife	Muslim	-3.71	-2.28	0.04	No	No	Yes	No	Yes	Yes	5
home-based GMP	No	Yes	Yes	2	5	Yes	9.7	2	Islam	Tubewell	Improved	Male	20	Housewife	Muslim	-2.11	-2.02	-1.15	No	No	No	Yes	Yes	Yes	1
home-based GMP	Yes	Yes	Yes	8	5	Yes	6.2	3	Islam	Tubewell	Improved	Female	35	Housewife	Muslim	-0.71	-0.55	-0.09	No	No	No	No	Yes	Yes	5
home-based GMP	No	Yes	Yes	3	5	Yes	12	1	Islam	Tubewell	Improved	Male	31	Housewife	Muslim	-1.55	-0.47	0.37	No	No	Yes	Yes	Yes	Yes	5
home-based GMP	No	Yes	Yes	12	5	Yes	9.7	3	Islam	Tubewell	Unimproved	Female	21	Housewife	Muslim	-1.44	-1.34	-0.75	Yes	Yes	No	Yes	Yes	Yes	5
home-based GMP	No	Yes	Yes	7	5	Yes	7.4	3	Islam	Tubewell	Improved	Female	20	Housewife	Muslim	-0.76	0.08	0.73	Yes	Yes	No	Yes	Yes	Yes	1
home-based GMP	No	Yes	Yes	8	5	Yes	11.4	2	Islam	Tubewell	Unimproved	Male	23	Housewife	Muslim	-0.39	-1.19	-1.36	Yes	Yes	No	Yes	Yes	Yes	1
home-based GMP	No	No	No	8	5	No	12.6	2	Islam	Tubewell	Improved	Male	24	Housewife	Muslim	-2.6	-0.92	0.53	No	No	No	No	No	No	5
home-based GMP	No	Yes	Yes	4	5	Yes	7.9	3	Islam	Tubewell	Improved	Female	32	Housewife	Muslim	1.07	2.45	2.59	No	No	No	Yes	Yes	Yes	5
home-based GMP	No	No	No	10	5	Yes	9.5	1	Islam	Tubewell	Improved	Female	21	Housewife	Muslim	-0.68	-0.7	-0.45	No	No	No	No	No	Yes	5
home-based GMP	No	Yes	No	4	5	Yes	9.1	1	Islam	Tubewell	Improved	Male	36	Housewife	Muslim	-2.03	-2.22	-1.45	No	No	Yes	No	Yes	Yes	1
home-based GMP	No	No	No	8	5	Yes	6.1	2	Islam	Tubewell	Improved	Female	29	Housewife	Muslim	-0.29	-1.68	-1.99	No	No	Yes	No	Yes	Yes	4
home-based GMP	No	No	No	0	5	No	11.8	3	Islam	Tubewell	Improved	Female	41	Housewife	Muslim	-3.37	-2.65	-1.01	No	No	No	No	No	No	5
home-based GMP	No	Yes	Yes	5	5	Yes	11.7	1	Islam	Tubewell	Improved	Male	20	Housewife	Muslim	-3.66	-2.85	-1.16	No	No	Yes	Yes	Yes	Yes	1
home-based GMP	No	No	No	5	5	Yes	7.9	3	Islam	Tubewell	Improved	Male	25	Housewife	Muslim	-1.43	-1.64	-1.05	No	No	Yes	No	No	Yes	5
home-based GMP	No	Yes	Yes	3	5	No	8.8	2	Islam	Tubewell	Improved	Female	42	Housewife	Muslim	-0.24	-2.23	-2.86	Yes	Yes	No	Yes	Yes	No	1
home-based GMP	No	Yes	Yes	5	5	Yes	10.9	1	Islam	Tubewell	Unimproved	Female	28	Housewife	Muslim	-1.82	-1.49	-0.72	No	No	No	Yes	Yes	Yes	4
home-based GMP	No	Yes	No	0	5	Yes	10.8	2	Islam	Tubewell	Improved	Female	29	Housewife	Muslim	-0.93	-0.67	-0.29	No	No	Yes	No	Yes	Yes	5
home-based GMP	No	Yes	Yes	12	5	Yes	6.4	2	Islam	Tubewell	Improved	Male	22	Housewife	Muslim	-1.01	-2.11	-2.03	No	No	No	No	Yes	Yes	1
home-based GMP	No	No	No	5	5	Yes	9	2	Islam	Tubewell	Improved	Male	25	Housewife	Muslim	-0.66	-0.03	0.47	No	No	No	No	No	Yes	5
home-based GMP	No	No	No	5	5	Yes	6.1	1	Islam	Tubewell	Improved	Male	16	Housewife	Muslim	-0.98	-0.54	0.13	No	No	No	No	No	Yes	5
home-based GMP	No	Yes	Yes	5	5	Yes	11	2	Islam	Tubewell	Improved	Male	31	Housewife	Muslim	-0.35	-0.94	-1.03	No	No	Yes	No	Yes	Yes	5
home-based GMP	No	Yes	Yes	10	5	Yes	11.9	2	Islam	Tubewell	Improved	Male	26	Housewife	Muslim	-2.65	-3.09	-2.4	Yes	Yes	No	No	Yes	Yes	1
home-based GMP	No	No	No	7	5	No	10.5	1	Islam	Tubewell	Improved	Female	18	Housewife	Muslim	-2.25	-0.74	0.63	No	No	No	No	No	No	5
home-based GMP	No	Yes	Yes	5	5	Yes	9.8	2	Islam	Tubewell	Improved	Female	20	Housewife	Muslim	-1.72	0.18	1.45	No	No	No	Yes	Yes	Yes	5
home-based GMP	No	Yes	Yes	8	5	No	7.9	1	Islam	Tubewell	Improved	Male	21	Housewife	Muslim	-1.63	-1.89	-1.24	Yes	Yes	No	Yes	Yes	No	4
home-based GMP	No	Yes	Yes	4	5	Yes	12.9	2	Islam	Tubewell	Improved	Female	31	Housewife	Muslim	-0.12	-0.53	-0.68	No	No	Yes	Yes	Yes	Yes	5
home-based GMP	No	Yes	Yes	6	5	Yes	12.1	2	Islam	Tubewell	Unimproved	Male	20	Housewife	Muslim	-3.14	-1.85	-0.26	No	No	No	Yes	Yes	Yes	5
home-based GMP	No	No	No	9	5	Yes	12.9	3	Islam	Tubewell	Improved	Male	25	Housewife	Muslim	-0.7	-0.99	-0.91	No	No	No	Yes	Yes	Yes	1
home-based GMP	No	Yes	Yes	8	5	Yes	10.9	2	Islam	Tubewell	Improved	Female	21	Housewife	Muslim	-1.34	-2.2	-2.07	No	No	Yes	Yes	Yes	Yes	4
home-based GMP	No	No	No	5	5	Yes	6.2	3	Islam	Tubewell	Improved	Male	20	Housewife	Muslim	-1.45	-1.23	-0.39	No	No	No	No	No	Yes	5
home-based GMP	No	Yes	Yes	6	5	Yes	8	1	Islam	Tubewell	Improved	Female	21	Housewife	Muslim	-2.27	-1.11	0.39	No	No	Yes	No	Yes	Yes	5
home-based GMP	No	Yes	Yes	3	5	Yes	7.8	2	Islam	Tubewell	Improved	Male	32	Housewife	Muslim	-1.5	-0.78	0.18	Yes	Yes	No	Yes	Yes	Yes	1
home-based GMP	No	Yes	Yes	5	5	Yes	9.8	3	Islam	Tubewell	Improved	Male	33	Housewife	Muslim	-0.4	-0.67	-0.59	No	No	Yes	Yes	Yes	Yes	1
home-based GMP	No	Yes	Yes	8	5	Yes	11.4	3	Islam	Tubewell	Improved	Female	21	Housewife	Muslim	-1.13	-1.82	-1.73	No	No	Yes	No	Yes	Yes	1
home-based GMP	No	Yes	No	5	5	Yes	8.7	1	Islam	Tubewell	Improved	Male	21	Housewife	Muslim	-0.59	-1.3	-1.27	No	No	No	No	Yes	Yes	1
home-based GMP	No	Yes	Yes	7	5	Yes	11.1	1	Islam	Tubewell	Improved	Male	20	Housewife	Muslim	-2.93	-3.33	-2.48	No	No	No	Yes	Yes	Yes	1
home-based GMP	No	No	No	6	5	No	10.7	2	Islam	Tubewell	Improved	Female	23	Housewife	Muslim	-2.52	-2.46	-1.42	No	No	Yes	No	No	No	4
home-based GMP	No	Yes	No	6	5	Yes	9.9	3	Islam	Tubewell	Improved	Female	21	Housewife	Muslim	-2.41	-1.53	-0.22	No	No	Yes	No	Yes	Yes	5
home-based GMP	No	Yes	Yes	8	5	No	9.8	3	Islam	Tubewell	Improved	Male	22	Housewife	Muslim	-1.94	-1.72	-0.87	No	No	Yes	No	Yes	No	5
home-based GMP	No	Yes	Yes	0	5	Yes	8.5	1	Islam	Tubewell	Improved	Female	32	Housewife	Muslim	-2.59	-2.33	-0.96	No	No	Yes	Yes	Yes	Yes	4
home-based GMP	No	No	No	7	5	No	10.7	3	Islam	Tubewell	Improved	Male	25	Housewife	Muslim	-2.93	-2.17	-0.76	No	No	No	No	No	No	1
home-based GMP	Yes	No	No	5	5	Yes	10.8	3	Islam	Tubewell	Improved	Male	25	Housewife	Muslim	-2.27	-0.67	0.72	No	No	Yes	No	Yes	Yes	4
home-based GMP	No	No	No	6	5	No	12.3	3	Islam	Tubewell	Improved	Male	20	Housewife	Muslim	-2.33	-2.12	-1.3	No	No	No	No	No	No	4
home-based GMP	No	Yes	No	0	5	No	11.1	1	Islam	Tubewell	Improved	Male	23	Housewife	Muslim	-2.52	-1.11	0.31	Yes	Yes	No	Yes	Yes	No	1
home-based GMP	No	Yes	Yes	4	5	Yes	11.3	2	Islam	Tubewell	Improved	Female	28	Housewife	Muslim	-0.65	-0.93	-0.85	No	No	Yes	No	Yes	Yes	4
home-based GMP	No	No	No	10	5	Yes	12.8	2	Islam	Tubewell	Improved	Male	21	Housewife	Muslim	-1.33	-0.81	-0.26	No	No	Yes	No	No	Yes	5
home-based GMP	No	Yes	Yes	5	5	Yes	13	3	Islam	Tubewell	Improved	Female	25	Housewife	Muslim	-2.4	-0.12	1.39	No	No	Yes	Yes	Yes	Yes	1
home-based GMP	No	Yes	No	1	5	Yes	8.7	1	Islam	Tubewell	Improved	Male	27	Housewife	Muslim	-3.15	-1.52	0.51	No	No	Yes	No	Yes	Yes	4
home-based GMP	No	Yes	Yes	4	5	Yes	10.7	1	Islam	Tubewell	Improved	Female	17	Housewife	Muslim	-2.14	-1.56	-0.56	Yes	Yes	Yes	No	Yes	Yes	4
home-based GMP	No	Yes	No	0	5	No	9.8	1	Islam	Tubewell	Unimproved	Female	31	Housewife	Muslim	-3.29	-2.64	-0.85	No	No	No	Yes	Yes	No	1
home-based GMP	No	No	No	0	5	No	10.4	3	Islam	Tubewell	Improved	Male	22	Housewife	Muslim	-1.59	-0.9	-0.08	No	No	No	No	No	No	5
home-based GMP	Yes	No	No	5	5	Yes	8.8	2	Islam	Tubewell	Improved	Female	32	Housewife	Muslim	-1.4	-1.48	-0.91	Yes	Yes	No	Yes	Yes	Yes	5
home-based GMP	No	Yes	Yes	7	5	Yes	11.9	3	Islam	Tubewell	Improved	Male	25	Housewife	Muslim	-1.72	-0.35	0.65	Yes	Yes	No	Yes	Yes	Yes	1
home-based GMP	No	Yes	No	4	5	Yes	11.9	2	Islam	Tubewell	Improved	Female	23	Housewife	Muslim	-1.13	-1.42	-1.2	Yes	Yes	No	No	Yes	Yes	1
home-based GMP	No	Yes	Yes	2	5	Yes	8.4	3	Islam	Tubewell	Improved	Female	26	Housewife	Muslim	-1.09	-1.31	-0.91	Yes	Yes	No	No	Yes	Yes	5
home-based GMP	No	Yes	Yes	5	5	No	10.9	2	Islam	Tubewell	Improved	Female	21	Housewife	Muslim	-0.96	0.33	1.07	No	No	No	Yes	Yes	No	4
home-based GMP	No	Yes	No	5	5	Yes	9.2	3	Islam	Tubewell	Improved	Female	21	Housewife	Muslim	-4.7	-4.15	-1.37	No	No	No	No	Yes	Yes	1
home-based GMP	No	Yes	No	7	5	Yes	7.3	3	Islam	Tubewell	Improved	Female	20	Housewife	Muslim	-0.55	-1.34	-1.33	No	No	Yes	No	Yes	Yes	4
home-based GMP	No	Yes	Yes	0	5	Yes	12.9	3	Islam	Tubewell	Improved	Female	36	Housewife	Muslim	-1.29	-2.31	-2.33	No	No	Yes	Yes	Yes	Yes	5
home-based GMP	No	Yes	No	8	5	Yes	9.7	2	Islam	Tubewell	Improved	Female	22	Housewife	Muslim	-1.05	-0.73	-0.23	No	No	Yes	No	Yes	Yes	4
home-based GMP	No	Yes	Yes	4	5	Yes	11.9	1	Islam	Tubewell	Improved	Female	19	Housewife	Muslim	-1.67	-1.24	-0.55	No	No	No	Yes	Yes	Yes	1
home-based GMP	No	Yes	Yes	5	5	Yes	10.5	3	Islam	Tubewell	Improved	Female	24	Housewife	Muslim	-1.48	-0.64	0.17	Yes	Yes	No	Yes	Yes	Yes	4
home-based GMP	No	No	No	8	5	No	12.1	3	Islam	Tubewell	Improved	Male	25	Housewife	Muslim	-1.49	-1.19	-0.64	No	No	Yes	No	Yes	No	1
home-based GMP	No	Yes	Yes	9	5	Yes	7.2	3	Islam	Tubewell	Improved	Male	25	Housewife	Muslim	-0.92	-1.27	-0.93	Yes	Yes	No	Yes	Yes	Yes	1
home-based GMP	No	Yes	Yes	4	5	Yes	10.9	1	Islam	Tubewell	Improved	Male	25	Housewife	Muslim	0.16	0.85	1.01	Yes	Yes	No	Yes	Yes	Yes	1
home-based GMP	No	Yes	Yes	6	5	No	8.7	2	Islam	Tubewell	Improved	Male	21	Housewife	Muslim	-1.8	-1.59	-0.74	Yes	Yes	No	Yes	Yes	No	4
home-based GMP	No	Yes	Yes	8	5	Yes	9.6	2	Islam	Tubewell	Improved	Male	20	Housewife	Muslim	-2.41	-1.62	-0.34	No	No	No	Yes	Yes	Yes	1
home-based GMP	No	No	No	7	5	No	10.5	1	Islam	Tubewell	Improved	Female	30	Housewife	Muslim	-3.06	-2.32	-0.73	No	No	No	No	Yes	No	1
home-based GMP	No	Yes	Yes	7	5	Yes	8.8	1	Islam	Tubewell	Improved	Male	27	Housewife	Muslim	-0.56	-1.05	-0.95	Yes	Yes	No	Yes	Yes	Yes	1
home-based GMP	No	Yes	No	0	5	Yes	9.7	2	Islam	Tubewell	Improved	Male	24	Housewife	Muslim	-1.57	-0.78	0.11	No	No	No	Yes	Yes	Yes	1
home-based GMP	No	No	No	6	5	No	8.5	2	Islam	Tubewell	Improved	Female	21	Housewife	Muslim	0.06	-0.73	-0.97	No	No	No	No	No	No	1
home-based GMP	No	No	No	8	5	Yes	12.8	2	Islam	Tubewell	Improved	Female	22	Housewife	Muslim	-0.97	-0.76	-0.44	No	No	No	No	No	Yes	5
home-based GMP	No	Yes	Yes	5	5	Yes	13	1	Islam	Tubewell	Improved	Female	25	Housewife	Muslim	-3.62	-3.94	-2.75	Yes	Yes	No	Yes	Yes	Yes	1
home-based GMP	No	Yes	Yes	0	5	No	11.4	1	Islam	Tubewell	Improved	Female	21	Housewife	Muslim	-2.82	-1.32	0.27	No	No	No	Yes	Yes	No	4
home-based GMP	No	Yes	Yes	6	5	Yes	11.4	3	Islam	Tubewell	Improved	Female	21	Housewife	Muslim	-1.15	-1.97	-1.92	Yes	Yes	Yes	No	Yes	Yes	5
home-based GMP	No	Yes	Yes	5	5	Yes	9.5	2	Islam	Tubewell	Improved	Female	32	Housewife	Muslim	-0.4	-0.46	-0.32	No	No	No	Yes	Yes	Yes	4
home-based GMP	No	Yes	Yes	6	5	Yes	8.8	3	Islam	Tubewell	Improved	Male	25	Housewife	Muslim	-3.07	-2.31	-0.65	No	No	No	Yes	Yes	Yes	1
home-based GMP	No	No	No	4	5	No	11	1	Islam	Tubewell	Improved	Male	19	Housewife	Muslim	-1.7	-1.49	-0.83	No	No	No	No	Yes	No	1
home-based GMP	No	Yes	No	0	5	Yes	8.8	1	Islam	Tubewell	Improved	Female	25	Housewife	Muslim	-0.97	-0.88	-0.44	No	No	No	No	Yes	Yes	5
home-based GMP	No	No	No	0	5	No	9.3	3	Islam	Tubewell	Improved	Male	23	Housewife	Muslim	-1.05	-1.58	-1.36	No	No	No	No	No	No	4
home-based GMP	No	Yes	Yes	9	5	Yes	12.3	3	Islam	Tubewell	Improved	Female	25	Housewife	Muslim	0.79	-0.7	-1.47	No	No	No	Yes	Yes	Yes	1
home-based GMP	No	Yes	Yes	0	5	Yes	9.7	2	Islam	Tubewell	Improved	Male	20	Housewife	Muslim	-0.69	0.29	0.88	No	No	No	No	Yes	Yes	1
home-based GMP	No	Yes	No	5	5	Yes	9.8	3	Islam	Tubewell	Improved	Male	29	Housewife	Muslim	-2.4	-1.98	-0.87	No	No	No	No	Yes	Yes	1
home-based GMP	No	Yes	Yes	4	5	Yes	7.4	3	Islam	Tubewell	Improved	Female	33	Housewife	Muslim	-1.23	-0.82	-0.08	Yes	Yes	Yes	Yes	Yes	Yes	5
home-based GMP	No	No	No	5	5	Yes	7.5	1	Islam	Tubewell	Improved	Female	20	Housewife	Muslim	-0.09	-0.13	-0.05	No	No	No	No	No	Yes	5
home-based GMP	No	Yes	Yes	12	5	No	10.2	3	Islam	Tubewell	Improved	Male	20	Housewife	Muslim	-2.45	-1.05	0.4	No	No	No	Yes	Yes	No	5
home-based GMP	No	Yes	Yes	2	5	Yes	9.3	2	Islam	Tubewell	Improved	Male	29	Housewife	Muslim	-3.91	-2.79	-0.56	No	No	No	No	Yes	Yes	4
home-based GMP	No	No	No	7	5	Yes	9.1	1	Islam	Tubewell	Improved	Female	19	Housewife	Muslim	-1.38	-0.26	0.66	No	No	Yes	No	No	Yes	5
home-based GMP	No	No	No	8	5	Yes	6.9	1	Islam	Tubewell	Improved	Male	28	Housewife	Muslim	-1.09	-0.83	-0.19	No	No	Yes	No	No	Yes	5
home-based GMP	No	No	No	6	5	No	12.4	1	Islam	Tubewell	Improved	Male	20	Housewife	Muslim	-2.14	-1.45	-0.52	No	No	Yes	No	No	No	1
home-based GMP	No	Yes	Yes	7	5	Yes	8.9	2	Islam	Tubewell	Improved	Female	34	Housewife	Muslim	-0.25	0.77	1.23	No	No	No	Yes	Yes	Yes	5
home-based GMP	No	No	No	7	5	Yes	9.8	3	Islam	Tubewell	Improved	Male	27	Housewife	Muslim	-2.78	-1.47	0.15	No	No	Yes	No	No	Yes	4
home-based GMP	No	Yes	Yes	4	5	Yes	7.6	1	Islam	Tubewell	Unimproved	Male	34	Housewife	Muslim	-1.56	-0.69	0.36	No	No	Yes	Yes	Yes	Yes	1
home-based GMP	No	Yes	Yes	10	5	Yes	11.3	2	Islam	Tubewell	Improved	Male	24	Housewife	Muslim	0.09	0.24	0.26	No	No	No	No	Yes	Yes	1
home-based GMP	No	Yes	Yes	8	5	Yes	10.2	3	Islam	Tubewell	Improved	Male	22	Housewife	Muslim	-1.97	-2.57	-2.08	No	No	No	Yes	Yes	Yes	1
home-based GMP	No	No	No	4	5	No	8.9	2	Islam	Tubewell	Unimproved	Male	15	Housewife	Muslim	-2.09	-2.25	-1.42	No	No	Yes	No	No	No	5
home-based GMP	No	No	No	9	5	Yes	7.9	3	Islam	Tubewell	Improved	Male	30	Housewife	Muslim	-0.43	-0.98	-0.92	No	No	Yes	No	No	Yes	5
home-based GMP	No	Yes	Yes	9	5	Yes	12.9	2	Islam	Tubewell	Improved	Female	23	Housewife	Muslim	-2.5	-1.13	0.16	Yes	Yes	No	Yes	Yes	Yes	1
home-based GMP	No	Yes	No	10	5	Yes	12.2	2	Islam	Tubewell	Improved	Female	21	Housewife	Muslim	-1.59	-0.68	0.12	No	No	No	No	Yes	Yes	1
home-based GMP	No	No	No	0	5	Yes	7	1	Islam	Tubewell	Improved	Male	29	Housewife	Muslim	-2.08	-1.63	-0.44	No	No	No	No	No	Yes	1
facility-based GMP	No	No	.	4	6	Yes	10.7	2	Islam	Tubewell	Improved	Female	25	Housewife	Muslim	-1.25	-1.17	-0.72	No	No	Yes		No	Yes	3
facility-based GMP	No	No	.	8	6	No	6.7	3	Islam	Tubewell	Improved	Female	21	Housewife	Muslim	-0.78	0.2	0.93	No	No	Yes		No	No	6
facility-based GMP	No	No	.	3	6	Yes	8.9	1	Islam	Tubewell	Improved	Female	31	Housewife	Muslim	-2.34	-2.29	-1.19	No	No	No		No	Yes	2
facility-based GMP	No	No	.	4	6	No	10.4	3	Islam	Tubewell	Improved	Male	19	Housewife	Muslim	-0.99	-1.8	-1.77	No	No	Yes		No	No	6
facility-based GMP	No	No	.	7	6	No	9.6	3	Islam	Tubewell	Improved	Male	37	Housewife	Muslim	-1.83	-1.84	-1.13	No	No	No		No	No	3
facility-based GMP	No	No	.	4	6	Yes	12.9	2	Islam	Tubewell	Improved	Male	19	Housewife	Muslim	-0.11	-0.62	-0.77	No	No	No		No	Yes	3
facility-based GMP	No	No	.	5	6	No	12.1	1	Islam	Tubewell	Improved	Female	20	Housewife	Muslim	-2.74	-0.7	0.96	No	No	Yes		No	No	2
facility-based GMP	No	No	.	5	6	No	10.7	1	Islam	Tubewell	Unimproved	Male	25	Housewife	Muslim	-1.91	-1.6	-0.8	No	No	No		No	No	3
facility-based GMP	No	No	.	5	6	Yes	11.7	2	Islam	Tubewell	Improved	Female	24	Housewife	Muslim	-0.09	-0.17	-0.18	No	No	Yes		No	Yes	6
facility-based GMP	No	No	.	3	6	Yes	11.9	2	Islam	Tubewell	Improved	Female	32	Housewife	Muslim	-2.5	-2.48	-1.56	No	No	Yes		No	Yes	6
facility-based GMP	No	No	.	8	6	No	8.1	3	Islam	Tubewell	Improved	Male	16	Housewife	Muslim	-1.09	-0.56	0.13	No	No	Yes		No	No	2
facility-based GMP	No	No	.	4	6	Yes	7.2	2	Islam	Tubewell	Improved	Female	28	Housewife	Muslim	-2.83	-2.14	-0.3	No	No	No		No	Yes	6
facility-based GMP	No	No	.	4	6	Yes	11.3	1	Islam	Tubewell	Improved	Female	20	Housewife	Muslim	-1.18	-2.15	-2.13	No	No	Yes		No	Yes	2
facility-based GMP	No	No	.	9	6	No	11.7	2	Islam	Tubewell	Improved	Male	25	Housewife	Muslim	-1.46	-2.33	-2.23	No	No	Yes		No	No	2
facility-based GMP	No	No	.	9	6	No	10.8	1	Islam	Tubewell	Improved	Male	18	Housewife	Muslim	-2.27	-1.98	-1.05	No	No	No		No	No	3
facility-based GMP	No	No	.	10	6	Yes	12.1	3	Islam	Tubewell	Improved	Male	20	Housewife	Muslim	-0.84	0.91	1.67	No	No	Yes		No	Yes	6
facility-based GMP	No	No	.	8	6	No	12.8	1	Islam	Tubewell	Improved	Male	30	Housewife	Muslim	-0.03	0.56	0.74	No	No	No		No	No	6
facility-based GMP	No	No	.	6	6	No	12.4	3	Islam	Tubewell	Improved	Female	24	Housewife	Muslim	-0.96	-0.54	-0.14	No	No	No		No	No	6
facility-based GMP	No	No	.	4	6	No	9	1	Islam	Tubewell	Improved	Male	31	Housewife	Muslim	-1.54	-0.45	0.56	No	No	Yes		No	No	3
facility-based GMP	No	No	.	8	6	No	10.8	3	Islam	Tubewell	Unimproved	Male	22	Housewife	Muslim	-2.26	-3.46	-3.23	No	No	No		No	No	3
facility-based GMP	No	No	.	5	6	No	9.6	3	Islam	Tubewell	Improved	Male	23	Housewife	Muslim	-1.78	-1.28	-0.4	No	No	Yes		No	No	3
facility-based GMP	No	No	.	5	6	No	6.8	2	Islam	Tubewell	Improved	Male	37	Housewife	Muslim	-0.36	-0.65	-0.52	No	No	Yes		No	No	3
facility-based GMP	No	No	.	4	6	No	11.8	3	Islam	Tubewell	Improved	Female	28	Housewife	Muslim	-2.3	-3.05	-2.5	No	No	Yes		No	No	3
facility-based GMP	No	No	.	2	6	No	12.1	2	Islam	Tubewell	Improved	Female	22	Housewife	Muslim	-1.06	-1.32	-1.12	No	No	No		No	No	2
facility-based GMP	No	No	.	9	6	Yes	8.6	2	Islam	Tubewell	Improved	Male	25	Housewife	Muslim	0.03	-2.47	-3.38	No	No	Yes		No	Yes	2
facility-based GMP	No	No	.	0	6	No	8.9	2	Islam	Tubewell	Improved	Male	26	Housewife	Muslim	-0.95	-0.57	-0.02	No	No	Yes		No	No	3
facility-based GMP	No	No	.	9	6	Yes	6.8	3	Islam	Tubewell	Improved	Male	33	Housewife	Muslim	-0.91	-0.13	0.6	No	No	Yes		No	Yes	3
facility-based GMP	No	No	.	4	6	Yes	9.5	1	Islam	Tubewell	Unimproved	Female	25	Housewife	Muslim	-0.72	-1.05	-0.89	No	No	Yes		No	Yes	2
facility-based GMP	No	No	.	0	6	Yes	8.1	1	Islam	Tubewell	Unimproved	Female	30	Housewife	Muslim	-1	-1.05	-0.61	No	No	No		No	Yes	2
facility-based GMP	No	No	.	0	6	No	8.8	1	Islam	Tubewell	Improved	Male	33	Housewife	Muslim	-2.42	-1.64	-0.3	No	No	No		No	No	3
facility-based GMP	No	No	.	9	6	No	10.6	2	Islam	Tubewell	Improved	Female	26	Housewife	Muslim	-0.71	0.01	0.49	No	No	Yes		No	No	2
facility-based GMP	No	No	.	4	6	No	9.6	1	Islam	Tubewell	Improved	Male	24	Housewife	Muslim	-2.31	-2.88	-2.2	No	No	No		No	No	3
facility-based GMP	No	No	.	8	6	No	9.3	3	Islam	Tubewell	Improved	Female	29	Housewife	Muslim	-0.15	0.14	0.32	No	No	Yes		No	No	3
facility-based GMP	No	No	.	0	6	No	10.2	2	Islam	Tubewell	Improved	Male	35	Housewife	Muslim	-3.72	-3.59	-2.07	No	No	Yes		No	No	3
facility-based GMP	No	No	.	6	6	Yes	11.5	1	Islam	Tubewell	Improved	Female	28	Housewife	Muslim	-1.89	-2.23	-1.71	No	No	No		No	Yes	3
facility-based GMP	No	No	.	10	6	No	10.9	3	Islam	Tubewell	Improved	Male	26	Housewife	Muslim	-1.54	-1.38	-0.8	No	No	No		No	No	3
facility-based GMP	No	No	.	2	6	Yes	11.7	2	Islam	Tubewell	Improved	Male	34	Housewife	Muslim	-0.78	-0.28	0.11	No	No	No		No	Yes	3
home-based GMP	No	Yes	Yes	7	6	Yes	9.3	3	Islam	Tubewell	Improved	Female	26	Housewife	Muslim	-1.27	0.02	0.94	Yes	Yes	No	Yes	Yes	Yes	5
home-based GMP	No	Yes	Yes	5	6	No	9.7	3	Islam	Tubewell	Improved	Male	29	Housewife	Muslim	-1.62	-2.26	-1.9	No	No	No	Yes	Yes	No	1
home-based GMP	No	Yes	Yes	10	6	Yes	13	2	Islam	Tubewell	Improved	Male	19	Housewife	Muslim	-1.01	-1.15	-0.93	No	No	No	Yes	Yes	Yes	1
home-based GMP	No	No	No	5	6	No	8.3	1	Islam	Tubewell	Unimproved	Male	19	Housewife	Muslim	-1.85	-1.32	-0.29	No	No	Yes	No	No	No	5
home-based GMP	No	No	No	5	6	No	9.5	2	Islam	Tubewell	Improved	Female	25	Housewife	Muslim	-1.77	-1.31	-0.42	No	No	No	No	No	No	5
home-based GMP	No	Yes	Yes	7	6	No	9.8	2	Islam	Tubewell	Improved	Female	29	Housewife	Muslim	-0.3	-0.23	-0.09	No	No	No	Yes	Yes	No	5
home-based GMP	No	No	No	6	6	No	8	2	Islam	Tubewell	Improved	Male	20	Housewife	Muslim	-1.62	0.1	1.4	No	No	Yes	No	No	No	3
home-based GMP	No	Yes	Yes	6	6	Yes	8.3	2	Islam	Tubewell	Improved	Male	21	Housewife	Muslim	-1.28	0.21	1.27	No	No	No	Yes	Yes	Yes	1
home-based GMP	No	Yes	No	8	6	Yes	9.9	2	Islam	Tubewell	Improved	Female	25	Housewife	Muslim	-1.8	-1.97	-1.33	No	No	No	Yes	Yes	Yes	1
home-based GMP	No	Yes	Yes	7	6	Yes	9.1	2	Islam	Tubewell	Improved	Male	26	Housewife	Muslim	-2.45	-2.85	-1.99	No	No	Yes	No	Yes	Yes	4
home-based GMP	No	Yes	Yes	9	6	No	8.7	3	Islam	Tubewell	Improved	Female	24	Housewife	Muslim	-0.64	-1.54	-1.58	No	No	Yes	Yes	Yes	No	5
home-based GMP	No	No	No	2	6	No	9	3	Islam	Tubewell	Improved	Male	20	Housewife	Muslim	-0.88	-0.29	0.28	No	No	Yes	No	No	No	5
home-based GMP	No	Yes	Yes	5	6	Yes	13	2	Islam	Tubewell	Improved	Male	22	Housewife	Muslim	-2.21	-2.74	-2.3	No	No	Yes	Yes	Yes	Yes	4
home-based GMP	No	No	No	0	6	No	9.6	1	Islam	Tubewell	Improved	Male	33	Housewife	Muslim	-1.65	-1.35	-0.59	No	No	No	No	No	No	4
home-based GMP	No	Yes	Yes	10	6	Yes	7.7	2	Islam	Tubewell	Improved	Female	20	Housewife	Muslim	-3.83	-3.18	-0.65	Yes	Yes	Yes	No	Yes	Yes	5
home-based GMP	No	No	No	5	6	No	11.3	3	Islam	Others	Improved	Male	29	Housewife	Muslim	-0.93	0.13	0.76	No	No	No	No	No	No	5
home-based GMP	No	No	No	6	6	No	10.1	2	Islam	Tubewell	Improved	Female	31	Housewife	Muslim	-1.66	-0.96	-0.1	No	No	No	No	No	No	5
home-based GMP	No	Yes	Yes	8	6	Yes	12.3	1	Islam	Tubewell	Improved	Female	17	Housewife	Muslim	-1.39	-1.7	-1.41	Yes	Yes	Yes	Yes	Yes	Yes	5
home-based GMP	No	Yes	Yes	0	6	Yes	6.8	3	Islam	Tubewell	Improved	Male	33	Housewife	Muslim	-0.24	0.47	0.88	Yes	Yes	No	Yes	Yes	Yes	1
home-based GMP	No	No	No	0	6	No	8.8	1	Islam	Tubewell	Improved	Male	19	Housewife	Muslim	-1.77	-1.16	-0.19	No	No	No	No	No	No	5
home-based GMP	No	No	No	5	6	Yes	6.8	2	Islam	Tubewell	Improved	Female	25	Housewife	Muslim	0.18	-0.23	-0.36	No	No	No	No	Yes	Yes	1
home-based GMP	No	No	No	7	6	No	11	1	Islam	Tubewell	Improved	Male	27	Housewife	Muslim	-0.75	-2.24	-2.58	No	No	No	No	No	No	1
home-based GMP	No	Yes	No	5	6	Yes	10.1	3	Islam	Tubewell	Improved	Female	20	Housewife	Muslim	-0.65	0.28	0.82	No	No	Yes	Yes	Yes	Yes	4
home-based GMP	No	Yes	Yes	8	6	Yes	10.6	3	Islam	Tubewell	Improved	Male	18	Housewife	Muslim	-0.4	0.02	0.29	No	No	Yes	No	Yes	Yes	1
home-based GMP	No	Yes	Yes	4	6	Yes	9.5	1	Islam	Tubewell	Improved	Female	28	Housewife	Muslim	-0.25	-0.58	-0.59	No	No	No	Yes	Yes	Yes	1
home-based GMP	No	Yes	Yes	6	6	No	12.5	1	Islam	Tubewell	Improved	Male	16	Housewife	Muslim	-3.3	-2.34	-0.82	No	No	Yes	No	Yes	No	4
home-based GMP	No	Yes	Yes	10	6	Yes	11.8	2	Islam	Tubewell	Improved	Male	22	Housewife	Muslim	0.52	0.03	-0.27	No	No	Yes	Yes	Yes	Yes	1
home-based GMP	No	No	No	8	6	No	12.9	2	Islam	Tubewell	Improved	Male	17	Housewife	Muslim	-3.47	-2.68	-1.17	No	No	Yes	No	No	No	5
home-based GMP	No	Yes	Yes	5	6	Yes	8.6	1	Islam	Tubewell	Improved	Male	25	Housewife	Muslim	-2.13	-2.87	-2.25	No	No	No	Yes	Yes	Yes	1
home-based GMP	No	Yes	Yes	5	6	No	9.3	3	Islam	Tubewell	Improved	Male	27	Housewife	Muslim	0.55	0.57	0.43	No	No	No	Yes	Yes	No	5
home-based GMP	No	No	No	9	6	Yes	7.2	2	Islam	Tubewell	Improved	Female	18	Housewife	Muslim	-1.24	-1.01	-0.3	No	No	Yes	No	No	Yes	1
home-based GMP	No	No	No	4	6	No	12.8	3	Islam	Tubewell	Improved	Male	23	Housewife	Muslim	-0.9	-0.48	-0.1	No	No	No	No	No	No	1
home-based GMP	No	Yes	Yes	9	6	Yes	7.8	2	Islam	Others	Improved	Male	34	Housewife	Muslim	-0.84	-0.75	-0.29	No	No	Yes	Yes	Yes	Yes	5
home-based GMP	No	No	No	10	6	Yes	11	3	Others	Tubewell	Improved	Female	28	Housewife	Non-Muslim	0.66	-0.52	-1.13	No	No	Yes	No	Yes	Yes	1
home-based GMP	No	Yes	Yes	4	6	Yes	8.8	2	Islam	Tubewell	Improved	Male	21	Housewife	Muslim	1.47	0.32	-0.45	No	No	Yes	No	Yes	Yes	5
home-based GMP	Yes	Yes	Yes	5	6	Yes	9.2	3	Islam	Tubewell	Improved	Male	23	Housewife	Muslim	-1.26	-0.29	0.56	No	No	No	Yes	Yes	Yes	4
home-based GMP	No	No	No	6	6	Yes	7.1	3	Islam	Tubewell	Improved	Male	25	Housewife	Muslim	0.07	-0.82	-1.07	No	No	No	No	No	Yes	5
home-based GMP	No	Yes	Yes	2	6	Yes	9.1	3	Islam	Tubewell	Improved	Female	28	Housewife	Muslim	-0.24	-0.79	-0.86	No	No	Yes	No	Yes	Yes	4
home-based GMP	No	No	No	7	6	Yes	12.1	2	Islam	Tubewell	Improved	Male	22	Housewife	Muslim	-0.07	-0.58	-0.73	No	No	Yes	No	No	Yes	5
home-based GMP	No	Yes	Yes	6	6	Yes	8.2	1	Islam	Tubewell	Improved	Male	20	Housewife	Muslim	-0.93	-0.2	0.48	No	No	No	Yes	Yes	Yes	4
home-based GMP	No	No	No	7	6	Yes	12.3	3	Islam	Tubewell	Improved	Male	18	Housewife	Muslim	-0.35	-0.41	-0.34	No	No	No	No	No	Yes	4
home-based GMP	No	Yes	Yes	6	6	Yes	9.2	3	Islam	Tubewell	Improved	Male	22	Housewife	Muslim	-0.26	-1.73	-2.14	Yes	Yes	Yes	Yes	Yes	Yes	5
home-based GMP	No	No	No	4	6	No	10.4	3	Islam	Tubewell	Improved	Female	29	Housewife	Muslim	0.09	-1.09	-1.55	No	No	Yes	No	No	No	5
home-based GMP	No	Yes	Yes	7	6	Yes	7.5	2	Islam	Tubewell	Improved	Female	21	Housewife	Muslim	-1.07	-2.14	-2	No	No	Yes	No	Yes	Yes	4
home-based GMP	No	Yes	Yes	8	6	Yes	10.4	2	Islam	Tubewell	Improved	Male	25	Housewife	Muslim	-1.44	-1.12	-0.49	No	No	No	No	Yes	Yes	1
home-based GMP	No	Yes	No	5	6	Yes	8.3	1	Islam	Tubewell	Improved	Female	25	Housewife	Muslim	-0.8	-0.55	-0.11	No	No	No	Yes	Yes	Yes	1
home-based GMP	No	Yes	Yes	5	6	Yes	9.2	3	Islam	Tubewell	Improved	Female	29	Housewife	Muslim	-0.93	-1.04	-0.7	No	No	No	Yes	Yes	Yes	5
facility-based GMP	No	No		7	7	No	8.8	2	Islam	Tubewell	Improved	Male	22	Housewife	Muslim	-1.19	0.9	2.03	No	No	No		No	No	3
facility-based GMP	No	No		6	7	No	6.1	1	Islam	Tubewell	Improved	Male	16	Housewife	Muslim	-1.54	-2.22	-1.71	No	No	Yes		No	No	6
facility-based GMP	No	No		5	7	Yes	10.3	1	Islam	Tubewell	Improved	Female	34	Housewife	Muslim	-1.52	-1.8	-1.35	No	No	No		No	Yes	3
facility-based GMP	No	No		12	7	No	13	3	Islam	Tubewell	Improved	Male	29	Others	Muslim	-0.52	0.16	0.51	No	No	Yes		No	No	2
facility-based GMP	No	No		9	7	Yes	10.2	1	Islam	Tubewell	Improved	Female	24	Others	Muslim	-3.33	-2.21	-0.3	No	No	Yes		No	Yes	3
facility-based GMP	No	No		6	7	No	10.5	2	Islam	Tubewell	Improved	Male	25	Housewife	Muslim	-1.19	-0.11	0.66	No	No	Yes		No	No	3
facility-based GMP	No	No		0	7	No	8.2	1	Islam	Tubewell	Unimproved	Female	20	Housewife	Muslim	-1.22	0.38	1.43	No	No	Yes		No	No	2
facility-based GMP	No	No		7	7	No	10	1	Islam	Tubewell	Improved	Male	19	Housewife	Muslim	-1.43	-1.4	-0.85	No	No	Yes		No	No	3
facility-based GMP	No	No		5	7	No	7.4	1	Islam	Tubewell	Improved	Male	16	Housewife	Muslim	-1.34	-0.99	-0.21	No	No	No		No	No	6
facility-based GMP	No	No		9	7	No	12.4	2	Islam	Tubewell	Improved	Female	27	Housewife	Muslim	-2.02	-1.45	-0.6	No	No	Yes		No	No	2
facility-based GMP	No	No		9	7	No	9.8	3	Islam	Tubewell	Improved	Male	32	Housewife	Muslim	-0.11	-0.03	0.06	No	No	Yes		No	No	6
facility-based GMP	No	No		5	7	No	10.3	2	Islam	Tubewell	Improved	Female	18	Housewife	Muslim	-1.59	-1.39	-0.74	No	No	No		No	No	6
facility-based GMP	No	No		6	7	Yes	10.5	3	Islam	Tubewell	Improved	Female	24	Housewife	Muslim	-1.03	0.24	1	No	No	No		No	Yes	2
facility-based GMP	No	No		5	7	No	9.4	2	Islam	Tubewell	Improved	Male	25	Housewife	Muslim	-1.54	-0.81	0.06	No	No	No		No	No	2
facility-based GMP	No	No		10	7	Yes	11.2	2	Islam	Tubewell	Improved	Female	17	Housewife	Muslim	-0.16	0.27	0.46	No	No	Yes		No	Yes	3
facility-based GMP	No	No		0	7	No	8.8	1	Islam	Tubewell	Improved	Male	28	Housewife	Muslim	-2.5	-1.56	-0.13	No	No	No		No	No	2
facility-based GMP	No	No		10	7	No	7.8	2	Islam	Tubewell	Improved	Female	19	Housewife	Muslim	-0.36	-0.05	0.26	No	No	Yes		No	No	2
facility-based GMP	No	No		6	7	No	9.3	2	Islam	Tubewell	Improved	Male	17	Housewife	Muslim	-3.06	-0.79	1.32	No	No	Yes		No	No	2
facility-based GMP	No	No		9	7	No	10	1	Islam	Tubewell	Improved	Male	23	Housewife	Muslim	-0.77	-0.14	0.35	No	No	Yes		No	No	3
facility-based GMP	No	No		4	7	No	10.8	2	Islam	Tubewell	Unimproved	Male	18	Housewife	Muslim	-3	-0.68	1.27	No	No	No		No	No	2
facility-based GMP	No	No		6	7	No	12.9	1	Islam	Tubewell	Improved	Male	30	Housewife	Muslim	-1.62	-0.77	-0.01	No	No	No		No	No	3
facility-based GMP	No	No		5	7	Yes	10.5	2	Islam	Tubewell	Improved	Male	19	Housewife	Muslim	-1.58	-0.04	1.03	No	No	Yes		No	Yes	6
facility-based GMP	No	No		14	7	No	8.5	3	Islam	Tubewell	Improved	Female	23	Housewife	Muslim	-0.35	-0.21	0.01	No	No	No		No	No	3
facility-based GMP	No	No		9	7	Yes	11.8	2	Islam	Tubewell	Improved	Male	27	Housewife	Muslim	-0.91	-0.54	-0.15	No	No	No		No	Yes	2
facility-based GMP	No	No		4	7	No	7.5	1	Islam	Tubewell	Improved	Male	23	Housewife	Muslim	-2.83	-2.32	-0.73	No	No	Yes		No	No	2
facility-based GMP	No	No		2	7	No	11.8	3	Islam	Tubewell	Improved	Male	29	Housewife	Muslim	-0.78	-0.32	0.06	No	No	No		No	No	3
facility-based GMP	No	No		7	7	No	10.6	1	Islam	Tubewell	Improved	Female	30	Housewife	Muslim	-2.7	-0.92	0.75	No	No	Yes		No	No	2
facility-based GMP	No	No		4	7	Yes	8.5	3	Islam	Tubewell	Improved	Male	25	Housewife	Muslim	-1.56	-0.32	0.79	No	No	No		No	Yes	2
facility-based GMP	No	No		5	7	Yes	10.2	2	Islam	Tubewell	Improved	Male	30	Housewife	Muslim	-1.34	-1.21	-0.67	No	No	Yes		No	Yes	6
facility-based GMP	No	No		9	7	Yes	12.4	3	Islam	Tubewell	Improved	Female	20	Housewife	Muslim	-1.58	-0.45	0.41	No	No	Yes		No	Yes	2
facility-based GMP	No	No		7	7	No	7.5	3	Islam	Tubewell	Improved	Female	30	Housewife	Muslim	-0.3	-0.4	-0.24	No	No	Yes		No	No	3
facility-based GMP	No	No		10	7	Yes	8.1	1	Islam	Tubewell	Improved	Female	19	Housewife	Muslim	1.51	2.21	2.04	No	No	No		No	Yes	5
facility-based GMP	No	No		7	7	No	6.4	3	Islam	Tubewell	Improved	Male	16	Housewife	Muslim	-0.52	-1.16	-1.08	No	No	No		No	No	3
facility-based GMP	No	No		7	7	No	7.6	1	Islam	Tubewell	Improved	Male	24	Housewife	Muslim	-1.86	-1.06	0.11	No	No	Yes		No	No	2
facility-based GMP	No	No		5	7	No	11.6	2	Islam	Tubewell	Improved	Female	33	Housewife	Muslim	-2	-1.14	-0.16	No	No	Yes		No	No	2
facility-based GMP	No	No		6	7	Yes	8.8	3	Islam	Tubewell	Improved	Male	24	Housewife	Muslim	-2.58	-2.37	-1.16	No	No	Yes		No	Yes	3
facility-based GMP	No	No		9	7	No	9.9	3	Islam	Tubewell	Improved	Female	28	Housewife	Muslim	-0.34	-1.15	-1.31	No	No	Yes		No	No	2
facility-based GMP	No	No		8	7	No	8.8	3	Islam	Tubewell	Improved	Female	20	Housewife	Muslim	-2.3	-1.38	-0.01	No	No	Yes		No	No	3
facility-based GMP	No	No		8	7	No	10.2	3	Islam	Tubewell	Improved	Female	23	Housewife	Muslim	-0.8	-0.8	-0.52	No	No	Yes		No	No	6
facility-based GMP	No	No		4	7	No	11.4	2	Islam	Tubewell	Improved	Female	19	Housewife	Muslim	-1.44	-0.58	0.17	No	No	Yes		No	No	2
facility-based GMP	No	No		9	7	No	6.2	1	Islam	Tubewell	Improved	Female	23	Housewife	Muslim	-2.23	-1.65	-0.15	No	No	No		No	No	3
facility-based GMP	No	No		7	7	Yes	7.9	3	Islam	Tubewell	Improved	Female	30	Housewife	Muslim	-0.46	0.64	1.23	No	No	Yes		No	Yes	3
facility-based GMP	No	No		5	7	Yes	6.8	1	Islam	Tubewell	Improved	Male	22	Housewife	Muslim	-0.91	-0.99	-0.54	No	No	Yes		No	Yes	3
facility-based GMP	No	No		7	7	No	9.4	2	Islam	Tubewell	Improved	Female	21	Housewife	Muslim	-0.32	-1.08	-1.22	No	No	Yes		No	No	6
facility-based GMP	No	No		7	7	Yes	8.5	1	Islam	Tubewell	Improved	Female	20	Housewife	Muslim	-0.66	-2.08	-2.31	No	No	Yes		No	Yes	3
facility-based GMP	No	No		12	7	No	11.1	2	Islam	Tubewell	Improved	Female	20	Housewife	Muslim	-0.76	-2.01	-2.25	No	No	Yes		No	No	3
facility-based GMP	No	No		10	7	No	9.5	1	Islam	Tubewell	Improved	Male	17	Housewife	Muslim	-1.05	-0.21	0.49	No	No	No		No	No	3
facility-based GMP	No	No		2	7	No	11.9	1	Islam	Tubewell	Improved	Female	21	Housewife	Muslim	-2.08	-1.02	0.04	No	No	No		No	No	3
facility-based GMP	No	No		9	7	No	11	2	Islam	Tubewell	Improved	Female	17	Housewife	Muslim	-0.11	-0.08	-0.04	No	No	No		No	No	3
facility-based GMP	No	No		0	7	No	6.5	1	Islam	Tubewell	Improved	Male	20	Housewife	Muslim	-1.63	-0.68	0.48	No	No	Yes		No	No	3
facility-based GMP	No	No		9	7	No	11.2	2	Islam	Tubewell	Improved	Male	42	Housewife	Muslim	-2.59	-1.33	0.07	No	No	Yes		No	No	2
facility-based GMP	No	No		7	7	No	6.9	1	Islam	Tubewell	Improved	Male	27	Housewife	Muslim	0.04	0.26	0.41	No	No	No		No	No	2
facility-based GMP	No	No		7	7	No	10.4	1	Islam	Tubewell	Unimproved	Male	29	Housewife	Muslim	-0.51	-0.11	0.2	No	No	Yes		No	No	3
facility-based GMP	No	No		5	7	No	8.5	3	Islam	Tubewell	Improved	Female	21	Housewife	Muslim	-1.02	0.24	1.08	No	No	Yes		No	No	2
facility-based GMP	No	No		5	7	Yes	8.2	1	Islam	Tubewell	Improved	Female	32	Housewife	Muslim	0.17	-0.6	-0.87	No	No	Yes		No	Yes	2
facility-based GMP	No	No		9	7	No	10	2	Others	Tubewell	Improved	Male	25	Housewife	Non-Muslim	-0.53	0.04	0.43	No	No	Yes		No	No	3
facility-based GMP	No	No		8	7	No	10.1	3	Islam	Tubewell	Improved	Female	19	Housewife	Muslim	-2.61	-1.47	0.01	No	No	Yes		No	No	3
facility-based GMP	No	No		5	7	Yes	8.9	3	Islam	Tubewell	Improved	Female	27	Housewife	Muslim	-0.21	-0.37	-0.31	No	No	Yes		No	Yes	6
facility-based GMP	No	No		7	7	No	8.6	2	Islam	Tubewell	Improved	Male	30	Housewife	Muslim	-0.18	-0.85	-0.96	No	No	Yes		No	No	3
facility-based GMP	No	No		10	7	Yes	11.3	2	Islam	Tubewell	Improved	Female	19	Housewife	Muslim	-1.01	0.17	0.88	No	No	Yes		No	Yes	2
facility-based GMP	No	No		4	7	No	8.6	2	Islam	Tubewell	Improved	Female	20	Housewife	Muslim	-0.02	2.27	3.01	No	No	Yes		No	No	2
facility-based GMP	No	No		5	7	No	12.3	1	Islam	Tubewell	Improved	Male	33	Housewife	Muslim	-4.44	-4.12	-2.49	No	No	Yes		No	No	3
facility-based GMP	No	No		9	7	No	12	1	Islam	Tubewell	Unimproved	Female	32	Housewife	Muslim	-1.69	-1.35	-0.7	No	No	Yes		No	No	3
facility-based GMP	No	No		8	7	No	8.3	2	Islam	Tubewell	Improved	Female	23	Housewife	Muslim	-0.59	-0.6	-0.32	No	No	No		No	No	2
facility-based GMP	No	No		7	7	Yes	11.2	3	Islam	Tubewell	Improved	Female	37	Housewife	Muslim	0.52	0.76	0.71	No	No	No		No	Yes	2
facility-based GMP	No	No		5	7	No	9.5	3	Islam	Tubewell	Improved	Female	32	Housewife	Muslim	-1.31	-0.91	-0.26	No	No	No		No	No	3
facility-based GMP	No	No		6	7	No	10.6	2	Islam	Tubewell	Improved	Male	18	Housewife	Muslim	-0.81	-1.05	-0.86	No	No	Yes		No	No	2
facility-based GMP	No	No		8	7	Yes	8.6	1	Islam	Tubewell	Unimproved	Male	20	Housewife	Muslim	-3.23	-2.77	-1.1	No	No	Yes		No	Yes	2
home-based GMP	No	Yes	Yes	8	7	Yes	12.2	2	Islam	Tubewell	Improved	Male	18	Housewife	Muslim	-3.1	-2.24	-0.82	No	No	No	No	Yes	Yes	1
home-based GMP	No	No	No	8	7	Yes	8.9	3	Islam	Tubewell	Improved	Male	20	Housewife	Muslim	-0.42	-1.93	-2.3	No	No	Yes	No	Yes	Yes	1
home-based GMP	No	No	No	10	7	Yes	7.1	1	Islam	Tubewell	Improved	Male	23	Others	Muslim	-1.75	-2.11	-1.39	No	No	No	No	No	Yes	1
home-based GMP	No	No	No	5	7	Yes	8.7	1	Islam	Tubewell	Improved	Male	24	Housewife	Muslim	-0.46	-0.79	-0.67	No	No	No	No	No	Yes	4
home-based GMP	No	Yes	No	4	7	Yes	9.6	1	Islam	Tubewell	Improved	Female	35	Housewife	Muslim	-1.44	-2.47	-2.28	No	No	Yes	No	Yes	Yes	4
home-based GMP	No	Yes	Yes	12	7	Yes	11.9	3	Islam	Tubewell	Improved	Female	17	Housewife	Muslim	-0.35	0.43	0.77	No	No	No	Yes	Yes	Yes	1
home-based GMP	Yes	Yes	Yes	5	7	No	10.3	2	Islam	Tubewell	Improved	Female	16	Housewife	Muslim	0.14	1	1.26	No	No	Yes	No	Yes	No	4
home-based GMP	No	Yes	Yes	9	7	Yes	10.3	3	Islam	Tubewell	Improved	Female	27	Housewife	Muslim	0.2	-1.47	-2.15	No	No	No	Yes	Yes	Yes	1
home-based GMP	No	Yes	Yes	7	7	Yes	8	3	Islam	Tubewell	Improved	Female	32	Housewife	Muslim	-1.32	-0.84	-0.06	Yes	Yes	No	Yes	Yes	Yes	1
home-based GMP	No	Yes	Yes	4	7	Yes	8	2	Islam	Tubewell	Improved	Female	19	Housewife	Muslim	-1.39	-1.16	-0.43	No	No	No	Yes	Yes	Yes	1
home-based GMP	No	No	No	9	7	No	12.9	2	Islam	Tubewell	Improved	Female	27	Housewife	Muslim	-1.96	-1.62	-0.9	No	No	Yes	No	No	No	5
home-based GMP	No	Yes	Yes	0	7	Yes	9.5	1	Islam	Tubewell	Improved	Female	25	Housewife	Muslim	-1.44	-1.21	-0.56	No	No	No	Yes	Yes	Yes	1
home-based GMP	No	Yes	Yes	4	7	Yes	8.4	3	Islam	Tubewell	Improved	Male	22	Housewife	Muslim	-1.07	1.04	2.15	No	No	Yes	No	Yes	Yes	5
home-based GMP	No	No	No	10	7	No	6.5	1	Islam	Tubewell	Improved	Female	20	Housewife	Muslim	-0.93	-0.13	0.63	No	No	Yes	No	No	No	4
home-based GMP	No	Yes	Yes	6	7	Yes	11.2	1	Islam	Tubewell	Improved	Female	17	Housewife	Muslim	-2.35	-2.1	-1.12	No	No	Yes	No	Yes	Yes	1
home-based GMP	No	No	No	5	7	Yes	6.5	1	Islam	Tubewell	Improved	Male	27	Housewife	Muslim	-1.91	-1.38	-0.2	No	No	No	Yes	Yes	Yes	1
home-based GMP	No	Yes	No	5	7	No	9.1	2	Islam	Tubewell	Improved	Male	20	Housewife	Muslim	-3.11	-1.38	0.61	No	No	No	No	Yes	No	5
home-based GMP	No	Yes	Yes	9	7	No	8.7	3	Islam	Tubewell	Improved	Male	19	Housewife	Muslim	-1.29	-0.93	-0.24	No	No	No	Yes	Yes	No	5
home-based GMP	No	No	No	12	7	No	12.8	3	Islam	Tubewell	Improved	Female	20	Housewife	Muslim	-2.24	-2.81	-2.27	No	No	Yes	No	No	No	1
home-based GMP	No	No	No	5	7	Yes	11.5	3	Islam	Tubewell	Improved	Male	24	Housewife	Muslim	-0.44	-1.42	-1.65	No	No	Yes	No	No	Yes	4
home-based GMP	No	Yes	Yes	5	7	Yes	7.4	1	Islam	Tubewell	Improved	Male	25	Housewife	Muslim	-2.83	-1.46	0.45	No	No	Yes	Yes	Yes	Yes	1
home-based GMP	No	No	No	5	7	Yes	11.4	2	Islam	Tubewell	Improved	Female	21	Housewife	Muslim	-2.66	-2.37	-1.24	No	No	No	No	No	Yes	4
home-based GMP	No	No	No	4	7	No	9.3	2	Others	Tubewell	Unimproved	Male	18	Housewife	Non-Muslim	-0.14	-0.02	0.11	No	No	No	Yes	No	No	4
home-based GMP	No	Yes	Yes	8	7	Yes	10.8	2	Islam	Tubewell	Improved	Male	23	Housewife	Muslim	-0.83	-0.7	-0.38	No	No	Yes	No	Yes	Yes	4
home-based GMP	No	Yes	Yes	9	7	Yes	8.4	2	Islam	Tubewell	Improved	Male	26	Housewife	Muslim	-1.55	-0.84	0.1	Yes	Yes	No	Yes	Yes	Yes	1
home-based GMP	No	Yes	Yes	7	7	Yes	6	2	Islam	Tubewell	Improved	Male	25	Housewife	Muslim	0.77	-1	-1.88	No	No	No	No	Yes	Yes	1
home-based GMP	No	No	No	10	7	No	8.1	3	Islam	Tubewell	Improved	Female	33	Housewife	Muslim	-3.11	-1.84	0.24	No	No	No	No	No	No	5
home-based GMP	No	Yes	Yes	7	7	Yes	9.8	2	Islam	Tubewell	Improved	Female	27	Housewife	Muslim	-1.7	-1.14	-0.28	No	No	No	Yes	Yes	Yes	1
home-based GMP	No	Yes	No	8	7	No	7.4	3	Islam	Tubewell	Improved	Female	17	Housewife	Muslim	-1.75	-1.19	-0.12	No	No	No	Yes	Yes	No	4
home-based GMP	No	Yes	Yes	9	7	No	8.5	1	Islam	Tubewell	Improved	Male	30	Housewife	Muslim	0.07	0.22	0.32	Yes	Yes	No	Yes	Yes	No	1
home-based GMP	No	Yes	Yes	4	7	No	6.1	2	Islam	Tubewell	Improved	Female	26	Housewife	Muslim	-2.62	-3.1	-1.67	Yes	Yes	No	No	Yes	No	1
home-based GMP	No	Yes	Yes	7	7	No	11.9	1	Islam	Tubewell	Improved	Male	30	Housewife	Muslim	-1.74	-1.28	-0.57	No	No	Yes	No	Yes	No	4
home-based GMP	No	Yes	Yes	7	7	Yes	10.2	3	Islam	Tubewell	Improved	Male	20	Housewife	Muslim	-1.99	0.64	2.21	No	No	Yes	Yes	Yes	Yes	1
home-based GMP	No	Yes	Yes	7	7	Yes	12.4	2	Islam	Tubewell	Improved	Male	23	Housewife	Muslim	-2.05	-1.56	-0.75	No	No	No	Yes	Yes	Yes	1
home-based GMP	No	Yes	Yes	9	7	Yes	10.9	1	Others	Tubewell	Improved	Male	30	Housewife	Non-Muslim	-1.61	-0.87	-0.05	Yes	Yes	No	No	Yes	Yes	4
home-based GMP	No	Yes	No	0	7	Yes	9.6	2	Islam	Tubewell	Improved	Male	29	Housewife	Muslim	-1.87	-1.88	-1.15	No	No	No	Yes	Yes	Yes	4
home-based GMP	No	No	No	7	7	No	7.8	3	Islam	Tubewell	Improved	Male	23	Housewife	Muslim	-1.82	-2.38	-1.76	No	No	No	No	No	No	4
home-based GMP	No	No	No	5	7	Yes	9.4	2	Islam	Tubewell	Improved	Male	21	Housewife	Muslim	-1.41	-0.38	0.53	No	No	Yes	No	No	Yes	4
home-based GMP	No	Yes	Yes	5	7	Yes	7.7	3	Islam	Tubewell	Improved	Female	24	Housewife	Muslim	-1.87	-0.93	0.3	No	No	No	Yes	Yes	Yes	5
home-based GMP	No	No	No	14	7	No	11.4	1	Islam	Tubewell	Improved	Female	25	Others	Muslim	-0.73	-0.14	0.27	No	No	No	No	No	No	4
home-based GMP	No	Yes	No	15	7	Yes	11.7	3	Islam	Tubewell	Improved	Female	24	Housewife	Muslim	-0.49	-2.06	-2.54	No	No	Yes	No	Yes	Yes	1
home-based GMP	No	No	No	7	7	No	11.4	2	Islam	Tubewell	Improved	Female	19	Housewife	Muslim	-2.8	-2.28	-1.01	No	No	No	No	No	No	5
home-based GMP	No	Yes	Yes	7	7	Yes	10.9	3	Islam	Tubewell	Improved	Male	34	Housewife	Muslim	0.37	1.39	1.56	No	No	Yes	No	Yes	Yes	1
home-based GMP	No	No	No	8	7	No	11.7	1	Islam	Tubewell	Improved	Female	28	Housewife	Muslim	-1.4	-0.63	0.06	No	No	Yes	No	No	No	5
home-based GMP	No	Yes	No	5	7	Yes	7.2	3	Islam	Tubewell	Improved	Female	21	Housewife	Muslim	0.27	0.02	-0.1	No	No	Yes	No	Yes	Yes	5
home-based GMP	No	No	Yes	0	7	Yes	10.5	3	Islam	Tubewell	Improved	Female	30	Housewife	Muslim	-1.63	-1.25	-0.54	Yes	Yes	No	Yes	Yes	Yes	1
home-based GMP	No	No	No	10	7	No	8.7	2	Others	Tubewell	Improved	Male	22	Housewife	Non-Muslim	0.84	-0.88	-1.69	No	No	Yes	No	No	No	1
home-based GMP	No	Yes	Yes	4	7	Yes	11.5	2	Others	Tubewell	Improved	Female	27	Housewife	Non-Muslim	-1.49	-1.65	-1.22	Yes	Yes	Yes	Yes	Yes	Yes	4
home-based GMP	No	Yes	Yes	9	7	Yes	7.8	2	Islam	Tubewell	Improved	Male	19	Housewife	Muslim	-1.8	-1.28	-0.25	No	No	Yes	No	Yes	Yes	4
home-based GMP	No	Yes	Yes	7	7	Yes	9.3	1	Islam	Tubewell	Improved	Male	16	Housewife	Muslim	-1.33	0.05	1.04	No	No	No	Yes	Yes	Yes	1
home-based GMP	No	Yes	No	7	7	Yes	9.8	2	Islam	Tubewell	Unimproved	Male	20	Housewife	Muslim	-1.02	-2.22	-2.31	No	No	No	Yes	Yes	Yes	4
home-based GMP	No	Yes	Yes	9	7	No	7.2	2	Islam	Tubewell	Improved	Female	18	Housewife	Muslim	-0.38	1.05	1.71	Yes	Yes	No	No	Yes	No	4
home-based GMP	No	Yes	Yes	5	7	Yes	8.6	2	Islam	Tubewell	Improved	Female	24	Housewife	Muslim	-1.53	-0.47	0.54	No	No	Yes	Yes	Yes	Yes	4
home-based GMP	No	Yes	Yes	7	7	Yes	9.8	2	Others	Tubewell	Improved	Male	19	Housewife	Non-Muslim	-2.12	-2.33	-1.59	Yes	Yes	Yes	Yes	Yes	Yes	1
home-based GMP	No	No	No	5	7	Yes	12.8	2	Islam	Tubewell	Improved	Female	35	Housewife	Muslim	-0.45	0.23	0.56	No	No	Yes	No	No	Yes	5
home-based GMP	No	Yes	Yes	5	7	Yes	10.2	3	Islam	Tubewell	Improved	Female	29	Housewife	Muslim	-1.97	-1.95	-1.17	No	No	No	Yes	Yes	Yes	1
home-based GMP	No	Yes	Yes	8	7	Yes	7.9	2	Islam	Tubewell	Improved	Male	25	Housewife	Muslim	-2.68	-1.06	0.78	No	No	No	Yes	Yes	Yes	4
home-based GMP	No	Yes	Yes	8	7	Yes	12.8	3	Islam	Tubewell	Improved	Female	21	Housewife	Muslim	-1.32	-1.14	-0.72	No	No	No	Yes	Yes	Yes	5
home-based GMP	No	No	No	10	7	No	10.7	1	Islam	Tubewell	Improved	Male	33	Housewife	Muslim	-2.41	-2.27	-1.33	No	No	Yes	No	No	No	1
facility-based GMP	No	No		5	8	Yes	11.3	1	Islam	Tubewell	Improved	Female	27	Housewife	Muslim	-1.25	-1.49	-1.19	No	No	Yes		No	Yes	3
facility-based GMP	No	No		7	8	No	11	1	Islam	Tubewell	Improved	Female	20	Housewife	Muslim	-1.45	-1.94	-1.63	No	No	No		No	No	3
facility-based GMP	No	No		10	8	No	8.5	3	Islam	Tubewell	Improved	Female	23	Housewife	Muslim	-0.78	-0.24	0.28	No	No	Yes		No	No	2
facility-based GMP	No	No		9	8	No	7.4	3	Islam	Tubewell	Improved	Male	25	Housewife	Muslim	0.28	1.2	1.43	No	No	Yes		No	No	6
facility-based GMP	No	No		4	8	Yes	11.7	2	Islam	Tubewell	Improved	Female	31	Housewife	Muslim	-0.52	0.44	0.9	No	No	Yes		No	Yes	3
facility-based GMP	No	No		7	8	No	11	2	Islam	Tubewell	Improved	Male	16	Housewife	Muslim	-1.48	-1.4	-0.87	No	No	No		No	No	6
facility-based GMP	No	No		8	8	No	7.4	3	Islam	Tubewell	Improved	Female	21	Housewife	Muslim	-1.1	-0.99	-0.41	No	No	No		No	No	2
facility-based GMP	No	No		9	8	No	10.6	1	Islam	Tubewell	Improved	Female	37	Housewife	Muslim	-1.68	-1.28	-0.54	No	No	No		No	No	2
facility-based GMP	No	No		8	8	Yes	11.1	2	Islam	Tubewell	Improved	Male	37	Housewife	Muslim	-0.26	1.14	1.62	No	No	Yes		No	Yes	3
facility-based GMP	No	No		9	8	No	12.5	1	Islam	Tubewell	Improved	Female	23	Housewife	Muslim	-2.21	-1.25	-0.19	No	No	Yes		No	No	6
facility-based GMP	No	No		5	8	No	10.4	3	Islam	Tubewell	Improved	Male	20	Housewife	Muslim	-1.24	-2.7	-2.86	No	No	No		No	No	6
facility-based GMP	No	No		9	8	Yes	8.4	2	Islam	Tubewell	Improved	Male	24	Housewife	Muslim	-1.14	-0.18	0.66	No	No	No		No	Yes	2
facility-based GMP	No	No		7	8	No	8.3	1	Islam	Tubewell	Improved	Female	22	Housewife	Muslim	-0.61	-0.32	0.06	No	No	No		No	No	2
facility-based GMP	No	No		9	8	No	11.8	2	Islam	Tubewell	Improved	Male	31	Housewife	Muslim	-1.06	-1.32	-1.1	No	No	Yes		No	No	3
facility-based GMP	No	No		6	8	No	11.9	3	Islam	Tubewell	Improved	Female	22	Housewife	Muslim	0.01	0.93	1.23	No	No	Yes		No	No	2
facility-based GMP	No	No		0	8	No	9.9	3	Islam	Tubewell	Improved	Male	31	Housewife	Muslim	-1.51	-1.11	-0.39	No	No	Yes		No	No	3
facility-based GMP	No	No		8	8	No	10.7	3	Islam	Tubewell	Improved	Female	27	Housewife	Muslim	-1.18	-1.1	-0.68	No	No	No		No	No	3
facility-based GMP	No	No		7	8	No	11.5	2	Others	Tubewell	Improved	Female	21	Housewife	Non-Muslim	-2.3	-1.76	-0.75	No	No	No		No	No	3
facility-based GMP	No	No		8	8	No	7.2	1	Islam	Tubewell	Improved	Female	31	Housewife	Muslim	-0.03	-1.11	-1.41	No	No	Yes		No	No	3
facility-based GMP	No	No		7	8	Yes	8.6	3	Islam	Tubewell	Improved	Female	30	Housewife	Muslim	-3.17	-2.15	-0.17	No	No	No		No	Yes	2
facility-based GMP	No	No		12	8	No	12.5	2	Islam	Tubewell	Improved	Female	19	Housewife	Muslim	1.86	2.2	1.96	No	No	No		No	No	3
facility-based GMP	No	No		4	8	No	8.9	3	Islam	Tubewell	Improved	Male	28	Housewife	Muslim	-1.35	-0.13	0.85	No	No	Yes		No	No	6
facility-based GMP	No	No		9	8	No	9.7	3	Islam	Tubewell	Improved	Male	22	Housewife	Muslim	0.16	0.43	0.49	No	No	Yes		No	No	2
facility-based GMP	No	No		15	8	No	11.4	1	Islam	Tubewell	Improved	Male	25	Housewife	Muslim	0.49	-0.68	-1.21	No	No	Yes		No	No	2
facility-based GMP	No	No		5	8	Yes	10.4	3	Islam	Tubewell	Improved	Male	28	Others	Muslim	-3.02	-3.43	-2.49	No	No	No		No	Yes	3
facility-based GMP	No	No		8	8	No	12.7	1	Islam	Tubewell	Improved	Male	30	Housewife	Muslim	-2.3	-2.54	-1.93	No	No	No		No	No	6
facility-based GMP	No	No		10	8	No	13	3	Islam	Tubewell	Improved	Female	20	Housewife	Muslim	-0.49	-0.19	0.01	No	No	Yes		No	No	2
facility-based GMP	No	No		0	8	Yes	9.4	1	Islam	Tubewell	Improved	Female	28	Housewife	Muslim	-1.39	-0.58	0.24	No	No	Yes		No	Yes	3
facility-based GMP	No	No		7	8	No	10.7	3	Islam	Tubewell	Improved	Female	16	Housewife	Muslim	-0.96	-1.22	-1	No	No	No		No	No	6
facility-based GMP	No	No		8	8	Yes	10.5	2	Islam	Tubewell	Improved	Female	20	Housewife	Muslim	-0.03	-0.71	-0.94	No	No	No		No	Yes	6
facility-based GMP	No	No		10	8	No	6.3	2	Islam	Tubewell	Improved	Male	25	Housewife	Muslim	-0.84	-1.6	-1.43	No	No	No		No	No	3
facility-based GMP	No	No		9	8	Yes	8.4	1	Islam	Tubewell	Improved	Female	21	Housewife	Muslim	-0.81	2.04	3.24	No	No	No		No	Yes	2
facility-based GMP	No	No		12	8	Yes	12.9	3	Islam	Tubewell	Improved	Female	20	Housewife	Muslim	-0.23	-0.46	-0.51	No	No	No		No	Yes	6
facility-based GMP	No	No		7	8	Yes	11.5	3	Islam	Tubewell	Improved	Female	26	Housewife	Muslim	-2.31	-1.14	0.07	No	No	No		No	Yes	3
facility-based GMP	No	No		0	8	Yes	6.8	1	Islam	Tubewell	Improved	Female	25	Housewife	Muslim	-1.23	-0.34	0.59	No	No	Yes		No	Yes	2
facility-based GMP	No	No		12	8	No	9.2	1	Islam	Tubewell	Improved	Male	19	Housewife	Muslim	-2.37	-1.29	0.11	No	No	No		No	No	2
facility-based GMP	No	No		10	8	No	8.9	2	Islam	Tubewell	Improved	Female	31	Housewife	Muslim	0.62	-0.95	-1.67	No	No	Yes		No	No	3
facility-based GMP	No	No		6	8	Yes	12.5	1	Islam	Tubewell	Improved	Female	20	Housewife	Muslim	-0.81	0.23	0.79	No	No	Yes		No	Yes	3
facility-based GMP	No	No		8	8	No	8.8	3	Islam	Tubewell	Improved	Female	24	Housewife	Muslim	-0.32	-0.87	-0.9	No	No	Yes		No	No	6
facility-based GMP	No	No		10	8	Yes	8.9	3	Islam	Tubewell	Improved	Male	21	Housewife	Muslim	-2.18	-0.77	0.66	No	No	Yes		No	Yes	3
facility-based GMP	No	No		4	8	No	9	2	Islam	Tubewell	Improved	Female	24	Housewife	Muslim	-0.35	-0.64	-0.58	No	No	Yes		No	No	3
facility-based GMP	No	No		6	8	No	12.7	2	Islam	Tubewell	Improved	Male	22	Housewife	Muslim	-1.12	-0.28	0.31	No	No	No		No	No	2
facility-based GMP	No	No		9	8	Yes	11	3	Islam	Tubewell	Improved	Male	17	Housewife	Muslim	-1.42	-1.37	-0.88	No	No	Yes		No	Yes	2
facility-based GMP	No	No		8	8	Yes	9	2	Islam	Tubewell	Improved	Male	18	Housewife	Muslim	-2.37	-2.46	-1.49	No	No	No		No	Yes	3
facility-based GMP	No	No		8	8	No	10.6	3	Islam	Tubewell	Improved	Male	20	Housewife	Muslim	-0.25	-2.08	-2.69	No	No	No		No	No	3
facility-based GMP	No	No		7	8	No	10.9	3	Islam	Tubewell	Improved	Male	25	Housewife	Muslim	0.09	0.25	0.28	No	No	Yes		No	No	2
facility-based GMP	No	No		10	8	No	10.7	3	Islam	Tubewell	Improved	Female	43	Housewife	Muslim	0.06	0.46	0.58	No	No	Yes		No	No	3
facility-based GMP	No	No		9	8	No	8.7	1	Islam	Tubewell	Improved	Female	27	Housewife	Muslim	-1.7	-1.1	-0.15	No	No	No		No	No	3
facility-based GMP	No	No		8	8	No	8.1	3	Islam	Tubewell	Improved	Male	32	Housewife	Muslim	-3.04	-2.62	-1.02	No	No	Yes		No	No	2
facility-based GMP	No	No		5	8	Yes	11.3	2	Islam	Tubewell	Improved	Female	25	Housewife	Muslim	0.08	0.6	0.75	No	No	Yes		No	Yes	3
facility-based GMP	No	No		9	8	Yes	9.1	2	Islam	Tubewell	Improved	Female	22	Housewife	Muslim	-2.72	-2.14	-0.65	No	No	Yes		No	Yes	3
facility-based GMP	No	No		9	8	Yes	12.5	2	Islam	Tubewell	Improved	Female	23	Housewife	Muslim	-2.04	-0.99	0.03	No	No	No		No	Yes	2
facility-based GMP	No	No		0	8	Yes	9.8	2	Islam	Others	Improved	Male	32	Housewife	Muslim	-1.68	-1.4	-0.64	No	No	Yes		No	Yes	6
facility-based GMP	No	No		9	8	Yes	11	2	Islam	Tubewell	Improved	Male	21	Housewife	Muslim	-1.76	-0.73	0.23	No	No	No		No	Yes	2
facility-based GMP	No	No		10	8	Yes	10.5	2	Islam	Tubewell	Improved	Male	35	Housewife	Muslim	-1.61	-1.13	-0.38	No	No	No		No	Yes	3
facility-based GMP	No	No		8	8	No	8.3	2	Islam	Tubewell	Improved	Male	26	Housewife	Muslim	-0.76	-0.47	-0.01	No	No	No		No	No	3
facility-based GMP	No	No		5	8	No	12.5	3	Islam	Tubewell	Improved	Male	26	Housewife	Muslim	-4.23	-3.51	-1.7	No	No	Yes		No	No	3
facility-based GMP	No	No		15	8	No	10.5	3	Islam	Tubewell	Improved	Female	21	Housewife	Muslim	-1.57	-0.7	0.16	No	No	Yes		No	No	3
facility-based GMP	No	No		8	8	Yes	8.8	3	Islam	Tubewell	Improved	Male	18	Housewife	Muslim	-2.06	-1.69	-0.67	No	No	No		No	Yes	6
facility-based GMP	No	No		7	8	No	9.2	2	Islam	Tubewell	Improved	Male	23	Housewife	Muslim	0.12	-0.73	-1.01	No	No	Yes		No	No	6
facility-based GMP	No	No		4	8	Yes	9.9	2	Islam	Tubewell	Improved	Female	18	Housewife	Muslim	-0.7	-0.72	-0.48	No	No	Yes		No	Yes	3
facility-based GMP	No	No		6	8	Yes	9.7	2	Islam	Tubewell	Improved	Male	20	Housewife	Muslim	-1.49	-1.25	-0.59	No	No	Yes		No	Yes	3
facility-based GMP	No	No		10	8	No	8.4	2	Islam	Tubewell	Improved	Female	20	Housewife	Muslim	-1.71	-1.17	-0.22	No	No	Yes		No	No	3
facility-based GMP	No	No		0	8	No	12.1	1	Islam	Tubewell	Improved	Female	21	Housewife	Muslim	-0.34	-0.77	-0.85	No	No	No		No	No	3
facility-based GMP	No	No		8	8	Yes	8.8	3	Islam	Tubewell	Improved	Female	31	Housewife	Muslim	-2.21	-2.67	-1.8	No	No	No		No	Yes	6
facility-based GMP	No	No		4	8	Yes	9.5	2	Islam	Tubewell	Improved	Male	27	Housewife	Muslim	-1.12	-0.81	-0.25	No	No	No		No	Yes	3
facility-based GMP	No	No		7	8	Yes	12.2	2	Islam	Tubewell	Improved	Female	19	Housewife	Muslim	-1.58	-2.27	-2.03	No	No	No		No	Yes	3
facility-based GMP	No	No		8	8	No	9	1	Islam	Tubewell	Improved	Male	19	Housewife	Muslim	0.06	0.42	0.56	No	No	No		No	No	3
facility-based GMP	No	No		5	8	Yes	10.6	2	Islam	Tubewell	Improved	Female	29	Housewife	Muslim	-2.91	-1.94	-0.38	No	No	Yes		No	Yes	6
facility-based GMP	No	No		7	8	No	10.3	3	Islam	Tubewell	Improved	Male	26	Housewife	Muslim	-1.9	-1.09	-0.09	No	No	Yes		No	No	3
facility-based GMP	No	No		10	8	Yes	11.2	1	Islam	Tubewell	Improved	Male	23	Housewife	Muslim	-1.52	-0.48	0.38	No	No	No		No	Yes	3
facility-based GMP	No	No		7	8	No	10.2	2	Islam	Tubewell	Improved	Male	19	Housewife	Muslim	-2.85	-1.92	-0.44	No	No	No		No	No	6
facility-based GMP	No	No		7	8	No	8.7	2	Islam	Tubewell	Improved	Male	30	Housewife	Muslim	-1.78	-3.43	-3.42	No	No	Yes		No	No	3
facility-based GMP	No	No		0	8	No	8.6	3	Islam	Tubewell	Unimproved	Male	32	Housewife	Muslim	-0.99	-0.7	-0.15	No	No	No		No	No	2
facility-based GMP	No	No		5	8	No	12.8	1	Islam	Tubewell	Improved	Male	31	Housewife	Muslim	-1.52	-0.9	-0.25	No	No	No		No	No	2
facility-based GMP	No	No		3	8	No	6.8	1	Islam	Others	Improved	Male	27	Housewife	Muslim	-2.16	-2.23	-1.18	No	No	No		No	No	3
facility-based GMP	No	No		10	8	Yes	9.5	1	Islam	Tubewell	Improved	Male	24	Housewife	Muslim	-0.92	-0.8	-0.39	No	No	Yes		No	Yes	2
facility-based GMP	No	No		7	8	Yes	9.2	2	Islam	Tubewell	Improved	Female	23	Housewife	Muslim	-1.59	-1.07	-0.24	No	No	Yes		No	Yes	6
facility-based GMP	No	No		4	8	No	8.5	3	Islam	Tubewell	Improved	Male	26	Housewife	Muslim	0.26	-0.42	-0.68	No	No	No		No	No	2
facility-based GMP	No	No		9	8	No	10.4	3	Islam	Tubewell	Improved	Male	24	Housewife	Muslim	-0.9	0.06	0.69	No	No	Yes		No	No	2
facility-based GMP	No	No		5	8	No	8.2	1	Islam	Tubewell	Unimproved	Male	29	Housewife	Muslim	-1.31	-0.84	-0.07	No	No	Yes		No	No	2
facility-based GMP	No	No		9	8	Yes	8.2	2	Islam	Tubewell	Improved	Male	26	Housewife	Muslim	-2.35	0.87	2.91	No	No	No		No	Yes	6
facility-based GMP	No	No		8	8	No	6.8	1	Islam	Tubewell	Improved	Female	22	Housewife	Muslim	-2.23	-1.57	-0.12	No	No	No		No	No	3
facility-based GMP	No	No		12	8	No	12.5	3	Islam	Tubewell	Improved	Male	21	Housewife	Muslim	-0.86	-0.21	0.23	No	No	No		No	No	6
facility-based GMP	No	No		8	8	Yes	11.8	1	Islam	Tubewell	Improved	Male	31	Housewife	Muslim	-2.22	-1.66	-0.71	No	No	Yes		No	Yes	3
facility-based GMP	No	No		8	8	Yes	7.4	1	Islam	Tubewell	Improved	Male	18	Housewife	Muslim	-0.59	0.4	1.04	No	No	No		No	Yes	2
facility-based GMP	No	No		5	8	Yes	9	3	Islam	Tubewell	Improved	Male	30	Housewife	Muslim	-3.07	-1.21	0.82	No	No	No		No	Yes	6
facility-based GMP	No	No		8	8	No	13	2	Islam	Tubewell	Improved	Male	21	Housewife	Muslim	-0.51	0.22	0.58	No	No	No		No	No	2
facility-based GMP	No	No		10	8	Yes	8.2	3	Islam	Tubewell	Improved	Male	20	Housewife	Muslim	-3.75	-0.67	2.22	No	No	No		No	Yes	2
facility-based GMP	No	No		7	8	Yes	9	2	Islam	Tubewell	Improved	Female	23	Housewife	Muslim	0.04	0.26	0.36	No	No	No		No	Yes	2
facility-based GMP	No	No		5	8	Yes	9.1	2	Islam	Tubewell	Improved	Female	25	Housewife	Muslim	-1.95	-1.66	-0.71	No	No	No		No	Yes	2
facility-based GMP	No	No		4	8	No	8.5	3	Islam	Tubewell	Improved	Male	35	Housewife	Muslim	-0.86	-0.93	-0.55	No	No	Yes		No	No	6
facility-based GMP	No	No		5	8	No	9.8	2	Islam	Tubewell	Improved	Female	39	Housewife	Muslim	0.98	-0.01	-0.6	No	No	Yes		No	No	3
facility-based GMP	No	No		5	8	No	11.8	1	Others	Tubewell	Improved	Male	20	Housewife	Non-Muslim	-2.39	-0.49	0.98	No	No	Yes		No	No	3
facility-based GMP	No	No		1	8	Yes	8.1	2	Islam	Tubewell	Improved	Female	26	Housewife	Muslim	-2.28	-1.57	-0.2	No	No	Yes		No	Yes	3
facility-based GMP	No	No		10	8	No	7.5	2	Islam	Tubewell	Improved	Male	23	Housewife	Muslim	0.12	-1.4	-1.92	No	No	Yes		No	No	3
facility-based GMP	No	No		7	8	Yes	6.1	1	Others	Tubewell	Improved	Male	22	Housewife	Non-Muslim	-0.79	-1.63	-1.52	No	No	Yes		No	Yes	2
facility-based GMP	No	No		10	8	Yes	7.5	3	Islam	Tubewell	Improved	Male	24	Housewife	Muslim	0.81	0.38	0.02	No	No	No		No	Yes	2
facility-based GMP	No	No		6	8	No	6.5	1	Islam	Tubewell	Improved	Female	21	Housewife	Muslim	-2.26	-3.09	-2.11	No	No	Yes		No	No	2
facility-based GMP	No	No		10	8	Yes	12.1	3	Others	Tubewell	Improved	Male	20	Housewife	Non-Muslim	-1.43	-1.23	-0.74	No	No	No		No	Yes	2
facility-based GMP	No	No		2	8	Yes	8.7	2	Islam	Tubewell	Improved	Male	24	Housewife	Muslim	-2.3	-2.07	-0.98	No	No	No		No	Yes	2
facility-based GMP	No	No		10	8	No	8.2	2	Islam	Tubewell	Improved	Female	18	Housewife	Muslim	1.03	-0.18	-0.87	No	No	No		No	No	3
facility-based GMP	No	No		10	8	No	12	3	Islam	Tubewell	Improved	Female	20	Housewife	Muslim	-1.5	-0.05	0.89	No	No	No		No	No	6
facility-based GMP	No	No		2	8	Yes	8	3	Islam	Tubewell	Improved	Female	22	Housewife	Muslim	-1.92	-1.14	0.04	No	No	Yes		No	Yes	2
facility-based GMP	No	No		5	8	Yes	8.9	2	Islam	Tubewell	Improved	Female	38	Housewife	Muslim	-1	-1.32	-1.02	No	No	No		No	Yes	3
facility-based GMP	No	No		5	8	No	12.4	1	Islam	Tubewell	Improved	Male	18	Housewife	Muslim	-0.65	-1.01	-0.96	No	No	Yes		No	No	2
facility-based GMP	No	No		7	8	Yes	10	1	Islam	Tubewell	Improved	Male	19	Housewife	Muslim	-1	0.1	0.82	No	No	Yes		No	Yes	3
facility-based GMP	No	No		7	8	No	9.2	3	Islam	Tubewell	Improved	Female	22	Housewife	Muslim	-0.77	-0.17	0.34	No	No	No		No	No	3
facility-based GMP	No	No		6	8	No	8.7	3	Islam	Tubewell	Improved	Male	30	Housewife	Muslim	-1.79	-1.5	-0.61	No	No	No		No	No	2
facility-based GMP	No	No		9	8	Yes	9.1	2	Islam	Tubewell	Improved	Female	21	Housewife	Muslim	-1.69	-0.23	0.95	No	No	Yes		No	Yes	6
facility-based GMP	No	No		3	8	No	11.9	1	Islam	Tubewell	Improved	Male	27	Housewife	Muslim	-3.48	-3.31	-2.03	No	No	No		No	No	3
facility-based GMP	No	No		6	8	No	12	1	Islam	Tubewell	Improved	Female	29	Housewife	Muslim	-1.36	-0.89	-0.32	No	No	Yes		No	No	3
facility-based GMP	No	No		5	8	No	10.1	3	Islam	Tubewell	Improved	Male	23	Housewife	Muslim	-1.74	-1.75	-1.1	No	No	No		No	No	2
facility-based GMP	No	No		8	8	No	7.1	1	Islam	Tubewell	Improved	Male	21	Housewife	Muslim	-2.9	-1.49	0.51	No	No	No		No	No	3
facility-based GMP	No	No		5	8	No	11.2	1	Islam	Tubewell	Improved	Male	26	Housewife	Muslim	-1.95	-1.73	-0.98	No	No	No		No	No	3
facility-based GMP	No	No		8	8	No	11.5	1	Others	Tubewell	Improved	Female	20	Housewife	Non-Muslim	-0.82	-0.73	-0.47	No	No	No		No	No	2
facility-based GMP	No	No		8	8	No	7.7	2	Islam	Tubewell	Improved	Female	18	Housewife	Muslim	-2.3	-0.99	0.61	No	No	No		No	No	2
facility-based GMP	No	No		6	8	No	9.5	1	Islam	Tubewell	Unimproved	Male	25	Housewife	Muslim	-1.24	-2.1	-1.94	No	No	Yes		No	No	2
facility-based GMP	No	No		5	8	Yes	10.3	1	Islam	Tubewell	Improved	Male	35	Housewife	Muslim	-0.88	-1.02	-0.75	No	No	Yes		No	Yes	2
facility-based GMP	No	No		8	8	No	9	3	Islam	Tubewell	Improved	Female	21	Housewife	Muslim	-1.2	0.35	1.34	No	No	No		No	No	2
facility-based GMP	No	No		7	8	No	11.5	1	Islam	Tubewell	Improved	Male	31	Housewife	Muslim	-1.16	-0.13	0.56	No	No	Yes		No	No	3
facility-based GMP	No	No		4	8	Yes	8.5	2	Islam	Tubewell	Improved	Female	23	Housewife	Muslim	-2.94	-1.79	0.09	No	No	Yes		No	Yes	2
facility-based GMP	No	No		4	8	Yes	7.1	2	Islam	Tubewell	Improved	Female	32	Housewife	Muslim	-1.8	-2.19	-1.38	No	No	Yes		No	Yes	2
facility-based GMP	No	No		6	8	No	9.3	2	Islam	Tubewell	Improved	Female	22	Housewife	Muslim	-0.35	-0.7	-0.67	No	No	No		No	No	2
facility-based GMP	No	No		5	8	No	10.2	2	Islam	Tubewell	Improved	Male	20	Housewife	Muslim	-0.05	-0.14	-0.14	No	No	No		No	No	2
facility-based GMP	No	No		6	8	No	11.1	2	Islam	Tubewell	Improved	Female	22	Housewife	Muslim	-1.38	-1.13	-0.59	No	No	Yes		No	No	3
facility-based GMP	No	No		9	8	No	12.9	2	Islam	Tubewell	Improved	Male	23	Housewife	Muslim	-3.79	-2.22	-0.26	No	No	Yes		No	No	3
facility-based GMP	No	No		8	8	No	10.4	2	Islam	Tubewell	Improved	Male	21	Housewife	Muslim	-3.38	-2.87	-1.31	No	No	Yes		No	No	6
facility-based GMP	No	No		10	8	Yes	12.1	2	Islam	Tubewell	Improved	Male	22	Housewife	Muslim	-1.05	-0.39	0.13	No	No	No		No	Yes	6
facility-based GMP	No	No		4	8	No	9.4	1	Islam	Tubewell	Improved	Male	20	Housewife	Muslim	-0.06	0.46	0.68	No	No	No		No	No	3
facility-based GMP	No	No		6	8	No	7.6	2	Islam	Tubewell	Improved	Female	16	Housewife	Muslim	-1.28	-1.01	-0.29	No	No	No		No	No	3
facility-based GMP	No	No		8	8	No	9.9	3	Islam	Tubewell	Improved	Male	24	Housewife	Muslim	-2.34	-2.38	-1.49	No	No	No		No	No	6
facility-based GMP	No	No		5	8	No	10.2	3	Islam	Tubewell	Improved	Female	24	Housewife	Muslim	-1.26	-0.34	0.42	No	No	No		No	No	3
facility-based GMP	No	No		0	8	No	8.4	2	Islam	Tubewell	Improved	Male	19	Housewife	Muslim	-1.63	0.04	1.31	No	No	No		No	No	2
home-based GMP	Yes	Yes	Yes	9	8	Yes	7.8	1	Islam	Tubewell	Improved	Male	27	Housewife	Muslim	-0.73	-0.02	0.58	Yes	Yes	No	Yes	Yes	Yes	4
home-based GMP	No	No	No	7	8	No	10.8	3	Islam	Tubewell	Improved	Female	20	Housewife	Muslim	-1.75	-1.64	-0.97	No	No	Yes	No	No	No	1
home-based GMP	No	Yes	Yes	8	8	Yes	11.8	2	Islam	Tubewell	Improved	Female	31	Housewife	Muslim	-1.09	-1.01	-0.67	Yes	Yes	Yes	No	Yes	Yes	4
home-based GMP	No	No	No	7	8	Yes	7.5	3	Islam	Tubewell	Improved	Female	31	Housewife	Muslim	1.83	2.21	1.84	No	No	Yes	No	No	Yes	1
home-based GMP	No	Yes	Yes	12	8	Yes	10.1	2	Islam	Tubewell	Improved	Female	23	Housewife	Muslim	-1.32	-2.47	-2.41	No	No	No	No	Yes	Yes	1
home-based GMP	No	No	No	9	8	No	8.5	3	Islam	Tubewell	Improved	Male	22	Housewife	Muslim	-2.34	-1.01	0.51	No	No	No	No	No	No	5
home-based GMP	No	No	No	10	8	Yes	9.7	3	Islam	Tubewell	Improved	Male	18	Housewife	Muslim	-0.1	-0.3	-0.3	No	No	Yes	No	No	Yes	4
home-based GMP	No	No	No	12	8	Yes	12	3	Islam	Tubewell	Improved	Female	20	Housewife	Muslim	-2.14	-2.4	-1.76	No	No	Yes	No	No	Yes	5
home-based GMP	No	Yes	Yes	8	8	Yes	11.9	2	Islam	Tubewell	Improved	Male	33	Housewife	Muslim	-2.72	-3.57	-3.11	No	No	No	No	Yes	Yes	1
home-based GMP	No	Yes	Yes	7	8	Yes	11.8	3	Islam	Tubewell	Improved	Female	22	Housewife	Muslim	-0.3	-0.07	0.08	No	No	Yes	Yes	Yes	Yes	5
home-based GMP	No	Yes	Yes	7	8	Yes	8.5	3	Islam	Tubewell	Unimproved	Female	31	Housewife	Muslim	-0.68	-0.66	-0.35	No	No	No	No	Yes	Yes	5
home-based GMP	No	Yes	Yes	7	8	Yes	9.8	3	Islam	Tubewell	Improved	Male	25	Housewife	Muslim	-3.83	-2.15	0.16	No	No	Yes	No	Yes	Yes	5
home-based GMP	No	No	No	6	8	Yes	9.8	2	Islam	Tubewell	Improved	Male	27	Housewife	Muslim	0.72	0.71	0.51	No	No	No	No	No	Yes	5
home-based GMP	No	No	No	8	8	Yes	8.1	1	Islam	Tubewell	Improved	Male	26	Housewife	Muslim	-1.89	-1.22	-0.12	No	No	Yes	No	Yes	Yes	5
home-based GMP	No	No	No	4	8	Yes	9.9	1	Islam	Tubewell	Improved	Male	29	Housewife	Muslim	-0.1	-0.44	-0.49	No	No	No	No	Yes	Yes	5
home-based GMP	No	No	No	9	8	No	11.4	2	Islam	Tubewell	Improved	Male	21	Housewife	Muslim	-1.15	-0.5	0.07	No	No	Yes	No	No	No	5
home-based GMP	No	Yes	Yes	5	8	Yes	12.4	3	Islam	Tubewell	Improved	Female	25	Housewife	Muslim	-1.52	-0.93	-0.28	No	No	No	Yes	Yes	Yes	1
home-based GMP	No	Yes	No	5	8	Yes	12	2	Islam	Tubewell	Improved	Female	27	Housewife	Muslim	-1.95	-1.51	-0.72	No	No	No	No	Yes	Yes	1
home-based GMP	No	Yes	Yes	10	8	Yes	9	3	Islam	Tubewell	Improved	Female	20	Housewife	Muslim	-0.81	-0.49	-0.05	Yes	Yes	No	Yes	Yes	Yes	5
home-based GMP	No	No	No	12	8	No	11.5	2	Islam	Tubewell	Improved	Female	22	Housewife	Muslim	0.28	-0.65	-1.09	No	No	Yes	No	No	No	5
home-based GMP	No	No	No	8	8	Yes	10.7	1	Islam	Tubewell	Improved	Male	20	Housewife	Muslim	-1.1	-0.56	0	No	No	Yes	No	No	Yes	5
home-based GMP	No	No	No	5	8	No	11.4	3	Islam	Tubewell	Improved	Female	36	Housewife	Muslim	-1.09	-1.02	-0.67	No	No	Yes	No	No	No	4
home-based GMP	No	Yes	Yes	10	8	No	9.5	3	Islam	Tubewell	Improved	Female	22	Housewife	Muslim	-0.86	-0.43	0.05	No	No	Yes	No	Yes	No	4
home-based GMP	No	Yes	Yes	5	8	No	11.6	3	Islam	Tubewell	Improved	Male	30	Housewife	Muslim	-1.92	-1.65	-0.92	No	No	No	Yes	Yes	No	5
home-based GMP	No	No	No	5	8	No	8.7	2	Islam	Tubewell	Improved	Female	32	Housewife	Muslim	-1.48	-2.56	-2.3	No	No	No	No	No	No	5
home-based GMP	No	No	No	12	8	Yes	10.9	3	Islam	Tubewell	Improved	Male	21	Housewife	Muslim	-3.87	-2.78	-0.78	No	No	No	No	Yes	Yes	4
home-based GMP	No	Yes	Yes	10	8	Yes	8.7	2	Islam	Tubewell	Improved	Female	21	Housewife	Muslim	-0.52	-1.04	-0.98	No	No	No	No	Yes	Yes	1
home-based GMP	No	Yes	Yes	5	8	Yes	8.5	2	Islam	Tubewell	Improved	Female	24	Housewife	Muslim	-0.2	-0.9	-1.03	Yes	Yes	Yes	Yes	Yes	Yes	4
home-based GMP	No	No	No	4	8	No	7.8	3	Islam	Tubewell	Improved	Female	22	Housewife	Muslim	-0.12	2.31	3.13	No	No	Yes	No	Yes	No	5
home-based GMP	No	Yes	Yes	9	8	Yes	10.2	2	Islam	Tubewell	Improved	Male	23	Housewife	Muslim	-3.1	-1.72	0.05	No	No	Yes	No	Yes	Yes	4
home-based GMP	No	No	No	8	8	Yes	10.2	3	Islam	Tubewell	Improved	Female	20	Housewife	Muslim	0.2	-0.33	-0.55	No	No	No	No	No	Yes	1
home-based GMP	No	Yes	Yes	12	8	No	8.1	3	Islam	Tubewell	Improved	Male	30	Housewife	Muslim	-0.89	-1.44	-1.21	No	No	Yes	No	Yes	No	4
home-based GMP	Yes	Yes	Yes	7	8	No	8.4	2	Islam	Tubewell	Improved	Female	20	Housewife	Muslim	-0.79	1.62	2.68	No	No	No	No	Yes	No	4
home-based GMP	No	Yes	Yes	10	8	Yes	10.4	3	Islam	Tubewell	Improved	Female	22	Housewife	Muslim	-2.28	-1.9	-0.87	Yes	Yes	Yes	Yes	Yes	Yes	1
home-based GMP	No	No	No	4	8	No	9.8	2	Islam	Tubewell	Improved	Female	19	Housewife	Muslim	-1.23	-1.25	-0.8	No	No	No	No	No	No	1
home-based GMP	No	Yes	No	10	8	Yes	9.6	3	Islam	Tubewell	Improved	Female	22	Housewife	Muslim	-1.94	-1.32	-0.32	No	No	No	No	Yes	Yes	1
home-based GMP	No	No	No	8	8	No	9.5	3	Islam	Tubewell	Improved	Male	20	Housewife	Muslim	-1.51	-1.36	-0.71	No	No	No	No	No	No	5
home-based GMP	No	Yes	Yes	9	8	Yes	8.3	3	Islam	Tubewell	Improved	Male	17	Housewife	Muslim	-0.67	-1.97	-2.15	No	No	Yes	Yes	Yes	Yes	1
home-based GMP	No	Yes	Yes	12	8	Yes	8.8	1	Islam	Tubewell	Improved	Female	20	Housewife	Muslim	-0.28	-0.45	-0.36	Yes	Yes	No	Yes	Yes	Yes	1
home-based GMP	No	Yes	Yes	3	8	Yes	9.6	1	Islam	Tubewell	Improved	Male	27	Housewife	Muslim	-1.13	-0.54	0.1	Yes	Yes	No	No	Yes	Yes	5
home-based GMP	No	Yes	Yes	10	8	No	9.4	2	Islam	Tubewell	Improved	Male	20	Housewife	Muslim	0.24	0.35	0.34	Yes	Yes	No	Yes	Yes	No	4
home-based GMP	No	No	No	9	8	No	11.3	2	Islam	Tubewell	Improved	Male	21	Housewife	Muslim	-1.28	-1.69	-1.43	No	No	No	No	No	No	1
home-based GMP	No	No	No	12	8	No	7.1	3	Islam	Tubewell	Improved	Female	20	Housewife	Muslim	-0.27	0.71	1.2	No	No	Yes	No	No	No	5
home-based GMP	No	Yes	Yes	8	8	No	12.1	3	Islam	Tubewell	Improved	Male	22	Housewife	Muslim	-0.97	1.63	2.63	Yes	Yes	No	No	Yes	No	5
home-based GMP	No	No	No	16	8	No	8	3	Islam	Tubewell	Improved	Male	31	Housewife	Muslim	-0.06	-1.32	-1.68	No	No	No	No	No	No	4
home-based GMP	No	Yes	No	8	8	No	11.3	2	Islam	Tubewell	Improved	Male	31	Housewife	Muslim	-2.14	-2.03	-1.25	No	No	No	Yes	Yes	No	4
home-based GMP	No	No	No	8	8	Yes	10.8	2	Islam	Tubewell	Improved	Male	39	Housewife	Muslim	-1.95	-0.87	0.21	No	No	No	Yes	Yes	Yes	1
home-based GMP	No	No	No	8	8	No	11.5	3	Islam	Tubewell	Improved	Female	25	Housewife	Muslim	-1.3	-0.62	0.02	No	No	No	No	No	No	5
home-based GMP	No	Yes	Yes	10	8	Yes	7.4	3	Others	Tubewell	Improved	Male	20	Housewife	Non-Muslim	0.56	-0.8	-1.39	No	No	Yes	No	Yes	Yes	4
home-based GMP	No	No	No	0	8	Yes	9.3	1	Islam	Tubewell	Improved	Male	34	Housewife	Muslim	-0.41	-1.29	-1.42	No	No	No	No	No	Yes	5
home-based GMP	No	No	No	9	8	Yes	8	1	Islam	Tubewell	Improved	Female	25	Housewife	Muslim	-0.44	-1.23	-1.29	No	No	Yes	No	No	Yes	5
home-based GMP	No	No	No	2	8	Yes	6.1	3	Islam	Tubewell	Improved	Male	38	Housewife	Muslim	-1.33	-0.74	0.16	No	No	Yes	No	No	Yes	5
home-based GMP	No	No	No	8	8	No	10	1	Islam	Tubewell	Improved	Female	26	Housewife	Muslim	-0.94	-1.15	-0.88	No	No	No	No	No	No	4
home-based GMP	No	No	No	10	8	No	9.1	1	Islam	Tubewell	Improved	Male	19	Housewife	Muslim	-0.25	0.51	0.88	No	No	No	No	No	No	1
home-based GMP	No	Yes	Yes	10	8	Yes	9.4	3	Islam	Tubewell	Improved	Male	24	Housewife	Muslim	-0.55	1.02	1.71	No	No	No	Yes	Yes	Yes	1
home-based GMP	No	Yes	Yes	6	8	Yes	10.1	3	Islam	Tubewell	Improved	Male	22	Housewife	Muslim	-2.29	-1.29	-0.03	No	No	No	Yes	Yes	Yes	5
home-based GMP	No	Yes	Yes	5	8	Yes	10.7	2	Islam	Tubewell	Improved	Male	25	Housewife	Muslim	-3.32	-2.08	-0.31	No	No	No	No	Yes	Yes	4
home-based GMP	No	Yes	Yes	10	8	Yes	9.2	3	Islam	Tubewell	Improved	Female	29	Housewife	Muslim	0.26	0.31	0.29	No	No	No	Yes	Yes	Yes	5
home-based GMP	Yes	Yes	Yes	8	8	Yes	10.3	3	Islam	Tubewell	Improved	Male	32	Housewife	Muslim	-1.69	-0.09	1.07	No	No	No	Yes	Yes	Yes	5
home-based GMP	No	Yes	Yes	7	8	Yes	10.4	1	Islam	Tubewell	Improved	Male	25	Housewife	Muslim	-2.07	-1.85	-1	No	No	No	No	Yes	Yes	1
home-based GMP	No	Yes	No	10	8	Yes	9.3	2	Islam	Tubewell	Improved	Male	27	Housewife	Muslim	0.66	-1.22	-2.04	No	No	No	Yes	Yes	Yes	4
home-based GMP	No	Yes	Yes	7	8	Yes	11.3	3	Islam	Tubewell	Improved	Female	24	Housewife	Muslim	-1.82	-1.34	-0.55	Yes	Yes	No	No	Yes	Yes	4
home-based GMP	No	No	No	7	8	Yes	9.7	1	Islam	Tubewell	Improved	Male	35	Housewife	Muslim	-1.71	-2.47	-2.12	No	No	No	Yes	Yes	Yes	1
home-based GMP	No	Yes	Yes	9	8	Yes	8.8	3	Islam	Tubewell	Improved	Female	29	Housewife	Muslim	-0.55	-2.18	-2.54	No	No	Yes	Yes	Yes	Yes	5
home-based GMP	No	Yes	Yes	7	8	Yes	8.9	3	Islam	Tubewell	Improved	Male	30	Housewife	Muslim	-0.19	-0.11	0.04	No	No	Yes	Yes	Yes	Yes	5
home-based GMP	No	No	No	5	8	No	7.8	3	Islam	Tubewell	Improved	Female	28	Housewife	Muslim	-2.48	-1.32	0.33	No	No	Yes	Yes	Yes	No	4
home-based GMP	No	Yes	Yes	1	8	Yes	11.7	2	Islam	Tubewell	Improved	Male	18	Housewife	Muslim	-1.99	-1.45	-0.6	No	No	No	Yes	Yes	Yes	5
home-based GMP	No	Yes	Yes	12	8	Yes	6.2	2	Islam	Tubewell	Improved	Female	20	Housewife	Muslim	-1.24	-2.06	-1.68	No	No	No	Yes	Yes	Yes	1
home-based GMP	No	Yes	No	9	8	Yes	9.8	3	Islam	Tubewell	Improved	Female	36	Housewife	Muslim	-0.71	-1.35	-1.32	Yes	Yes	No	Yes	Yes	Yes	5
home-based GMP	No	Yes	Yes	5	8	Yes	11.6	3	Islam	Tubewell	Improved	Female	37	Housewife	Muslim	-2.36	-0.86	0.48	No	No	Yes	Yes	Yes	Yes	4
home-based GMP	No	No	No	7	8	Yes	9.5	1	Islam	Tubewell	Improved	Female	24	Housewife	Muslim	0.02	-0.25	-0.32	No	No	Yes	No	No	Yes	1
home-based GMP	No	No	No	10	8	No	9.3	3	Islam	Tubewell	Improved	Male	34	Housewife	Muslim	-0.38	-0.44	-0.28	No	No	No	No	No	No	5
home-based GMP	No	No	No	10	8	No	10.7	1	Islam	Tubewell	Improved	Female	19	Housewife	Muslim	-1.54	-2.39	-2.16	No	No	Yes	No	No	No	4
home-based GMP	No	Yes	Yes	12	8	Yes	9.6	1	Islam	Tubewell	Improved	Male	21	Housewife	Muslim	-0.73	-1.58	-1.6	Yes	Yes	Yes	Yes	Yes	Yes	1
home-based GMP	No	Yes	Yes	12	8	Yes	11.4	1	Islam	Tubewell	Improved	Female	21	Housewife	Muslim	-0.89	-0.11	0.42	Yes	Yes	No	No	Yes	Yes	1
home-based GMP	No	Yes	Yes	9	8	No	8.7	3	Islam	Tubewell	Improved	Male	27	Housewife	Muslim	-0.22	-0.22	-0.08	Yes	Yes	No	Yes	Yes	No	1
home-based GMP	No	Yes	No	4	8	Yes	9.9	1	Islam	Tubewell	Improved	Female	23	Housewife	Muslim	-2.37	-2.24	-1.2	No	No	No	No	Yes	Yes	5
home-based GMP	No	Yes	Yes	7	8	Yes	12	2	Islam	Tubewell	Improved	Female	25	Housewife	Muslim	-2.91	-2.41	-1.12	No	No	No	Yes	Yes	Yes	1
home-based GMP	No	No	No	10	8	No	9.3	3	Islam	Tubewell	Improved	Male	20	Housewife	Muslim	0.17	0.39	0.44	No	No	No	Yes	No	No	5
home-based GMP	No	Yes	Yes	7	8	Yes	9.6	2	Islam	Tubewell	Improved	Male	20	Housewife	Muslim	-0.76	-0.05	0.48	Yes	Yes	Yes	Yes	Yes	Yes	1
home-based GMP	No	No	No	12	8	No	12.7	1	Islam	Tubewell	Improved	Female	22	Housewife	Muslim	-0.78	-1.42	-1.48	No	No	No	No	No	No	5
home-based GMP	No	No	No	9	8	Yes	9.8	3	Islam	Tubewell	Improved	Female	26	Housewife	Muslim	-0.92	-0.21	0.37	No	No	Yes	No	No	Yes	5
home-based GMP	No	Yes	No	4	8	Yes	7.6	2	Islam	Tubewell	Improved	Male	34	Housewife	Muslim	-1.58	-1.74	-1.05	No	No	Yes	No	Yes	Yes	4
home-based GMP	No	Yes	Yes	5	8	No	10.4	2	Islam	Tubewell	Improved	Female	19	Housewife	Muslim	-1.32	-1.22	-0.72	Yes	Yes	No	Yes	Yes	No	5
home-based GMP	No	Yes	Yes	7	8	Yes	8.3	3	Islam	Tubewell	Improved	Male	19	Housewife	Muslim	-1.01	-1	-0.52	No	No	Yes	Yes	Yes	Yes	1
home-based GMP	No	No	No	3	8	Yes	12.2	3	Islam	Tubewell	Improved	Male	19	Housewife	Muslim	-2.48	-0.74	0.7	No	No	No	No	No	Yes	5
home-based GMP	No	Yes	Yes	8	8	Yes	10.3	3	Islam	Tubewell	Improved	Male	25	Housewife	Muslim	-1.59	-1.05	-0.27	Yes	Yes	Yes	No	Yes	Yes	5
home-based GMP	No	Yes	Yes	8	8	Yes	10	3	Islam	Tubewell	Improved	Female	23	Housewife	Muslim	-1.49	-1.67	-1.17	Yes	Yes	No	Yes	Yes	Yes	5
home-based GMP	No	No	No	8	8	No	11.2	2	Islam	Tubewell	Improved	Female	23	Housewife	Muslim	-1.75	-0.56	0.43	No	No	No	No	No	No	4
home-based GMP	No	Yes	Yes	7	8	Yes	12.4	3	Islam	Tubewell	Improved	Female	29	Housewife	Muslim	-1.9	-1.33	-0.54	No	No	No	No	Yes	Yes	5
home-based GMP	No	Yes	Yes	6	8	Yes	8.6	2	Islam	Tubewell	Improved	Male	19	Housewife	Muslim	-1.14	-1.3	-0.85	No	No	No	Yes	Yes	Yes	5
facility-based GMP	No	No		9	9	No	10.3	2	Islam	Tubewell	Improved	Male	28	Housewife	Muslim	-0.93	-0.88	-0.53	No	No	No		No	No	2
facility-based GMP	No	No		9	9	No	11.5	2	Islam	Tubewell	Improved	Male	22	Housewife	Muslim	-0.65	-0.46	-0.2	No	No	Yes		No	No	3
facility-based GMP	No	No		8	9	No	9.1	1	Islam	Tubewell	Improved	Female	25	Housewife	Muslim	-0.53	0.22	0.69	No	No	Yes		No	No	3
facility-based GMP	No	No		9	9	No	9.4	3	Islam	Tubewell	Improved	Female	23	Housewife	Muslim	0.6	1.07	1.08	No	No	Yes		No	No	6
facility-based GMP	No	No		7	9	No	8	2	Islam	Tubewell	Improved	Female	24	Housewife	Muslim	-1.66	-1.55	-0.73	No	No	Yes		No	No	2
facility-based GMP	No	No		9	9	Yes	11.1	2	Islam	Tubewell	Improved	Male	24	Housewife	Muslim	-1.49	-1.67	-1.24	No	No	Yes		No	Yes	2
facility-based GMP	No	No		9	9	Yes	7.3	3	Islam	Tubewell	Improved	Female	24	Housewife	Muslim	-0.74	-0.01	0.61	No	No	No		No	Yes	2
facility-based GMP	No	No		9	9	No	8.8	2	Islam	Tubewell	Improved	Male	27	Housewife	Muslim	0.02	-0.45	-0.56	No	No	No		No	No	3
facility-based GMP	No	No		12	9	Yes	9.3	3	Islam	Tubewell	Improved	Female	24	Others	Muslim	-0.7	-0.02	0.48	No	No	Yes		No	Yes	3
facility-based GMP	No	No		9	9	No	10	1	Islam	Tubewell	Improved	Female	36	Others	Muslim	-1.16	0.92	1.98	No	No	Yes		No	No	3
facility-based GMP	No	No		9	9	Yes	11.3	2	Islam	Tubewell	Improved	Male	17	Housewife	Muslim	-0.79	-1.54	-1.57	No	No	No		No	Yes	3
facility-based GMP	No	No		9	9	No	8.3	2	Islam	Tubewell	Improved	Male	22	Housewife	Muslim	-3.22	-1.48	0.67	No	No	No		No	No	2
facility-based GMP	No	No		6	9	Yes	11.6	2	Islam	Tubewell	Improved	Male	30	Housewife	Muslim	-2.02	-1.43	-0.55	No	No	No		No	Yes	3
facility-based GMP	No	No		5	9	No	11	1	Islam	Tubewell	Unimproved	Male	26	Others	Muslim	-0.65	-0.78	-0.61	No	No	Yes		No	No	2
facility-based GMP	No	No		14	9	No	10.9	3	Islam	Tubewell	Improved	Female	32	Housewife	Muslim	-1.44	-1.19	-0.61	No	No	No		No	No	3
facility-based GMP	No	No		9	9	Yes	7.6	3	Islam	Tubewell	Improved	Female	19	Housewife	Muslim	-1.92	-0.46	0.96	No	No	Yes		No	Yes	2
facility-based GMP	No	No		5	9	No	7.6	2	Islam	Tubewell	Improved	Female	26	Housewife	Muslim	-2.22	-0.31	1.41	No	No	No		No	No	2
facility-based GMP	No	No		11	9	Yes	10.3	2	Islam	Tubewell	Improved	Female	31	Housewife	Muslim	-1.47	-2	-1.66	No	No	No		No	Yes	2
facility-based GMP	No	No		10	9	No	12.9	3	Islam	Tubewell	Improved	Male	22	Housewife	Muslim	-0.22	0.46	0.72	No	No	No		No	No	6
facility-based GMP	No	No		10	9	No	8.5	1	Islam	Tubewell	Improved	Female	21	Housewife	Muslim	-1.16	0.02	0.9	No	No	No		No	No	2
facility-based GMP	No	No		5	9	No	9.1	2	Islam	Tubewell	Improved	Male	33	Housewife	Muslim	-0.18	2.51	3.3	No	No	Yes		No	No	3
facility-based GMP	No	No		9	9	Yes	11	2	Islam	Tubewell	Improved	Male	32	Housewife	Muslim	-1.36	-1.19	-0.67	No	No	No		No	Yes	3
facility-based GMP	No	No		9	9	Yes	12.5	2	Islam	Tubewell	Improved	Female	34	Others	Muslim	-0.44	-1.22	-1.42	No	No	No		No	Yes	6
facility-based GMP	No	No		6	9	No	9	3	Islam	Tubewell	Improved	Male	22	Housewife	Muslim	-1.15	-2.46	-2.51	No	No	Yes		No	No	3
facility-based GMP	No	No		0	9	No	12.4	3	Islam	Tubewell	Improved	Male	28	Housewife	Muslim	-2.4	-2.09	-1.21	No	No	No		No	No	3
facility-based GMP	No	No		8	9	No	8.5	3	Islam	Tubewell	Improved	Female	32	Housewife	Muslim	-0.76	-1.72	-1.74	No	No	No		No	No	6
facility-based GMP	No	No		9	9	Yes	10.3	2	Islam	Tubewell	Improved	Female	26	Housewife	Muslim	-1.43	-0.65	0.13	No	No	No		No	Yes	2
facility-based GMP	No	No		5	9	No	8.7	2	Islam	Tubewell	Improved	Male	22	Housewife	Muslim	-1.67	-1.95	-1.34	No	No	No		No	No	2
facility-based GMP	No	No		10	9	No	10.8	2	Islam	Tubewell	Improved	Female	22	Housewife	Muslim	-2.69	0.71	2.77	No	No	Yes		No	No	3
facility-based GMP	No	No		12	9	No	9.2	3	Islam	Tubewell	Improved	Male	33	Others	Muslim	-0.06	-0.38	-0.42	No	No	No		No	No	2
facility-based GMP	No	No		10	9	No	11.6	2	Islam	Tubewell	Improved	Male	21	Housewife	Muslim	-0.75	0.39	0.97	No	No	Yes		No	No	3
facility-based GMP	No	No		10	9	No	11.1	2	Islam	Tubewell	Improved	Male	28	Housewife	Muslim	-3.52	-1.52	0.59	No	No	No		No	No	3
facility-based GMP	No	No		9	9	No	8.2	2	Islam	Tubewell	Improved	Male	19	Housewife	Muslim	-1.42	0.1	1.23	No	No	Yes		No	No	2
facility-based GMP	No	No		9	9	No	9.7	3	Islam	Tubewell	Improved	Female	26	Housewife	Muslim	-2.36	-2.05	-0.92	No	No	No		No	No	2
facility-based GMP	No	No		6	9	Yes	6.3	1	Islam	Tubewell	Improved	Male	19	Housewife	Muslim	-3.12	-3.25	-1.61	No	No	No		No	Yes	3
facility-based GMP	No	No		8	9	No	7.4	3	Islam	Tubewell	Improved	Male	25	Housewife	Muslim	0.12	0.71	0.92	No	No	No		No	No	2
facility-based GMP	No	No		5	9	No	10.6	1	Islam	Tubewell	Improved	Female	26	Housewife	Muslim	-1.18	-1.69	-1.47	No	No	Yes		No	No	6
facility-based GMP	No	No		10	9	No	9.5	2	Islam	Tubewell	Improved	Female	26	Housewife	Muslim	-1.93	-1.17	-0.12	No	No	No		No	No	2
facility-based GMP	No	No		10	9	Yes	12.9	2	Islam	Tubewell	Improved	Female	21	Housewife	Muslim	-1.45	-1.17	-0.67	No	No	No		No	Yes	3
facility-based GMP	No	No		4	9	No	7.8	2	Islam	Tubewell	Improved	Male	37	Housewife	Muslim	-0.78	-1.44	-1.3	No	No	No		No	No	3
facility-based GMP	No	No		9	9	No	12.4	1	Islam	Tubewell	Improved	Female	28	Housewife	Muslim	-2.12	-1.97	-1.22	No	No	Yes		No	No	2
facility-based GMP	No	No		2	9	No	12.2	2	Islam	Tubewell	Improved	Female	31	Housewife	Muslim	-1.2	-0.85	-0.39	No	No	No		No	No	2
facility-based GMP	No	No		8	9	No	11.8	3	Islam	Tubewell	Improved	Female	22	Housewife	Muslim	-2.11	-1.67	-0.8	No	No	Yes		No	No	2
facility-based GMP	No	No		2	9	No	12.7	1	Islam	Tubewell	Improved	Female	24	Housewife	Muslim	-1.3	-0.65	-0.06	No	No	No		No	No	2
facility-based GMP	No	No		9	9	No	8.6	1	Islam	Tubewell	Improved	Female	30	Housewife	Muslim	-0.34	0.16	0.49	No	No	No		No	No	3
facility-based GMP	No	No		10	9	No	9.7	2	Islam	Tubewell	Improved	Female	20	Housewife	Muslim	-0.54	0.29	0.77	No	No	No		No	No	2
facility-based GMP	No	No		10	9	No	8.1	3	Islam	Tubewell	Improved	Male	23	Housewife	Muslim	-0.28	-0.54	-0.45	No	No	Yes		No	No	6
facility-based GMP	No	No		9	9	Yes	7	3	Islam	Tubewell	Improved	Male	25	Housewife	Muslim	-0.95	0.02	0.83	No	No	Yes		No	Yes	2
facility-based GMP	No	No		3	9	Yes	11.9	3	Islam	Tubewell	Improved	Male	24	Housewife	Muslim	-1.4	-1.72	-1.43	No	No	No		No	Yes	2
facility-based GMP	No	No		10	9	No	9.2	1	Islam	Tubewell	Improved	Male	27	Housewife	Muslim	-1.48	-0.38	0.6	No	No	No		No	No	2
facility-based GMP	No	No		14	9	No	8.5	2	Islam	Tubewell	Improved	Female	22	Housewife	Muslim	-1.23	-2.18	-1.98	No	No	No		No	No	2
facility-based GMP	No	No		8	9	No	8.8	2	Islam	Tubewell	Improved	Female	27	Housewife	Muslim	-3.13	-2.78	-1.07	No	No	No		No	No	6
facility-based GMP	No	No		5	9	Yes	7.2	1	Others	Tubewell	Improved	Female	20	Housewife	Non-Muslim	-0.92	-0.29	0.38	No	No	No		No	Yes	2
facility-based GMP	No	No		9	9	No	7	3	Islam	Tubewell	Improved	Male	27	Housewife	Muslim	-1.6	-0.55	0.6	No	No	Yes		No	No	3
facility-based GMP	No	No		7	9	No	9.7	3	Islam	Tubewell	Improved	Male	22	Housewife	Muslim	-4.09	-3.02	-0.76	No	No	No		No	No	3
facility-based GMP	No	No		8	9	No	7.5	3	Islam	Tubewell	Improved	Female	25	Housewife	Muslim	-0.39	-0.06	0.27	No	No	Yes		No	No	2
facility-based GMP	No	No		6	9	No	6.5	2	Islam	Tubewell	Improved	Female	26	Housewife	Muslim	-1.54	0.18	1.54	No	No	No		No	No	2
facility-based GMP	No	No		12	9	No	7.9	1	Islam	Tubewell	Improved	Female	22	Housewife	Muslim	-0.1	-0.36	-0.34	No	No	Yes		No	No	3
facility-based GMP	No	No		4	9	Yes	11	1	Islam	Tubewell	Improved	Male	33	Housewife	Muslim	-2.2	-1.41	-0.34	No	No	Yes		No	Yes	2
facility-based GMP	No	No		10	9	No	7.4	3	Islam	Tubewell	Improved	Female	23	Housewife	Muslim	-1.87	-0.12	1.37	No	No	Yes		No	No	2
facility-based GMP	No	No		5	9	Yes	7.5	3	Islam	Tubewell	Improved	Male	28	Housewife	Muslim	0.17	-0.1	-0.16	No	No	No		No	Yes	2
facility-based GMP	No	No		12	9	No	7.2	1	Islam	Tubewell	Improved	Female	21	Housewife	Muslim	0.18	0.19	0.2	No	No	No		No	No	3
facility-based GMP	No	No		8	9	No	12	2	Islam	Tubewell	Improved	Female	32	Housewife	Muslim	-2	-1.76	-1.01	No	No	No		No	No	3
facility-based GMP	No	No		0	9	Yes	12.3	2	Islam	Tubewell	Improved	Male	41	Housewife	Muslim	-2.79	-2.6	-1.59	No	No	No		No	Yes	2
facility-based GMP	No	No		6	9	No	10	1	Islam	Tubewell	Improved	Male	26	Housewife	Muslim	-2.48	-0.75	0.83	No	No	Yes		No	No	3
facility-based GMP	No	No		6	9	No	8.8	1	Islam	Tubewell	Improved	Female	21	Housewife	Muslim	-2.99	-1.66	0.27	No	No	No		No	No	3
facility-based GMP	No	No		5	9	Yes	9	1	Islam	Tubewell	Improved	Female	25	Housewife	Muslim	-0.89	-1.09	-0.8	No	No	Yes		No	Yes	2
facility-based GMP	No	No		5	9	No	10	2	Islam	Tubewell	Improved	Male	17	Housewife	Muslim	-0.68	-0.65	-0.39	No	No	No		No	No	6
facility-based GMP	No	No		10	9	No	8.7	2	Islam	Tubewell	Improved	Female	20	Housewife	Muslim	-1.29	0.18	1.2	No	No	No		No	No	2
facility-based GMP	No	No		8	9	Yes	9.1	3	Islam	Tubewell	Improved	Female	27	Housewife	Muslim	-2.16	-0.29	1.25	No	No	Yes		No	Yes	6
facility-based GMP	No	No		0	9	No	10.9	1	Others	Tubewell	Improved	Female	20	Housewife	Non-Muslim	-1.83	0.59	1.99	No	No	Yes		No	No	3
facility-based GMP	No	No		5	9	Yes	10.9	2	Islam	Tubewell	Improved	Female	30	Housewife	Muslim	-0.74	-1.34	-1.33	No	No	No		No	Yes	3
facility-based GMP	No	No		4	9	No	11.6	3	Islam	Tubewell	Improved	Male	32	Housewife	Muslim	-3.3	-3.29	-2.12	No	No	No		No	No	3
facility-based GMP	No	No		7	9	No	8.3	3	Islam	Tubewell	Improved	Female	17	Housewife	Muslim	-2.57	-1.83	-0.29	No	No	Yes		No	No	6
facility-based GMP	No	No		5	9	No	9.6	3	Islam	Tubewell	Improved	Female	35	Housewife	Muslim	-2	-2.62	-2.01	No	No	No		No	No	2
facility-based GMP	No	No		5	9	No	11.3	1	Islam	Tubewell	Unimproved	Female	38	Housewife	Muslim	-2.82	-2.59	-1.39	No	No	No		No	No	3
facility-based GMP	No	No		4	9	Yes	12.4	1	Islam	Tubewell	Improved	Male	26	Housewife	Muslim	-1.55	-1.03	-0.38	No	No	No		No	Yes	3
facility-based GMP	No	No		9	9	Yes	9.8	2	Islam	Tubewell	Improved	Male	27	Housewife	Muslim	-1.13	-0.33	0.37	No	No	Yes		No	Yes	2
facility-based GMP	No	No		5	9	No	9.5	3	Islam	Tubewell	Improved	Male	26	Housewife	Muslim	-0.49	-2.06	-2.46	No	No	No		No	No	3
facility-based GMP	No	No		9	9	No	8.1	2	Islam	Tubewell	Improved	Male	27	Housewife	Muslim	-0.3	0.52	0.96	No	No	Yes		No	No	2
facility-based GMP	No	No		5	9	No	7.7	1	Islam	Tubewell	Improved	Female	21	Housewife	Muslim	-1.13	-0.59	0.12	No	No	Yes		No	No	2
facility-based GMP	No	No		5	9	No	8.5	1	Islam	Tubewell	Improved	Female	28	Housewife	Muslim	-0.7	-0.97	-0.75	No	No	Yes		No	No	3
facility-based GMP	No	No		7	9	No	10.1	2	Islam	Tubewell	Unimproved	Female	20	Housewife	Muslim	-2.06	0.05	1.52	No	No	Yes		No	No	2
facility-based GMP	No	No		10	9	No	6.9	2	Islam	Tubewell	Improved	Female	30	Housewife	Muslim	-2.37	-1.49	0.12	No	No	Yes		No	No	3
facility-based GMP	No	No		8	9	No	13	2	Islam	Tubewell	Improved	Female	20	Housewife	Muslim	-1.43	-1.78	-1.5	No	No	No		No	No	3
facility-based GMP	No	No		9	9	No	8.3	3	Islam	Tubewell	Improved	Male	26	Housewife	Muslim	-1.53	-1.79	-1.22	No	No	Yes		No	No	3
facility-based GMP	No	No		10	9	Yes	10.6	1	Islam	Tubewell	Improved	Male	22	Housewife	Muslim	-2.2	-1.85	-0.91	No	No	No		No	Yes	3
facility-based GMP	No	No		10	9	No	12.5	1	Islam	Tubewell	Unimproved	Male	21	Housewife	Muslim	-1.59	-1.59	-1.13	No	No	Yes		No	No	3
facility-based GMP	No	No		10	9	No	9.9	3	Islam	Tubewell	Improved	Male	21	Housewife	Muslim	-0.71	-0.78	-0.53	No	No	No		No	No	2
facility-based GMP	No	No		8	9	No	11	3	Islam	Tubewell	Improved	Male	23	Housewife	Muslim	-2.96	-3.01	-1.95	No	No	Yes		No	No	3
facility-based GMP	No	No		5	9	Yes	7.1	1	Islam	Tubewell	Improved	Male	30	Housewife	Muslim	-0.07	-1.07	-1.3	No	No	Yes		No	Yes	2
facility-based GMP	No	No		9	9	No	12.7	3	Islam	Tubewell	Improved	Male	28	Housewife	Muslim	1.24	2.16	2.09	No	No	Yes		No	No	3
facility-based GMP	No	No		16	9	No	12.5	3	Islam	Tubewell	Improved	Female	25	Housewife	Muslim	-1.58	-1.17	-0.55	No	No	No		No	No	2
facility-based GMP	No	No		7	9	No	8.2	2	Islam	Tubewell	Improved	Male	23	Housewife	Muslim	-0.88	-0.7	-0.21	No	No	No		No	No	2
facility-based GMP	No	No		5	9	No	8.7	2	Islam	Tubewell	Improved	Male	18	Housewife	Muslim	-1.67	-2.33	-1.87	No	No	Yes		No	No	3
facility-based GMP	No	No		8	9	No	12.5	1	Islam	Tubewell	Improved	Female	20	Housewife	Muslim	-2.51	-3.65	-3.27	No	No	Yes		No	No	3
facility-based GMP	No	No		10	9	No	9.2	3	Islam	Tubewell	Improved	Male	29	Housewife	Muslim	-0.1	1.04	1.44	No	No	Yes		No	No	3
facility-based GMP	No	No		4	9	No	8.8	3	Islam	Tubewell	Improved	Female	33	Housewife	Muslim	-1.21	-1.34	-0.88	No	No	No		No	No	3
facility-based GMP	No	No		7	9	No	6.6	2	Islam	Tubewell	Improved	Female	36	Housewife	Muslim	1.23	-0.65	-1.7	No	No	No		No	No	3
facility-based GMP	No	No		7	9	Yes	11.3	2	Islam	Tubewell	Improved	Female	22	Housewife	Muslim	-1.85	-1.03	-0.11	No	No	No		No	Yes	2
facility-based GMP	No	No		9	9	No	12.5	2	Islam	Tubewell	Improved	Male	25	Housewife	Muslim	0.07	-1.14	-1.59	No	No	Yes		No	No	3
facility-based GMP	No	No		10	9	No	12.8	3	Islam	Tubewell	Improved	Female	20	Housewife	Muslim	-2.19	-2.04	-1.28	No	No	Yes		No	No	3
facility-based GMP	No	No		10	9	Yes	8	2	Islam	Tubewell	Improved	Female	26	Housewife	Muslim	-0.94	-0.76	-0.25	No	No	Yes		No	Yes	2
facility-based GMP	No	No		3	9	No	12.2	2	Islam	Tubewell	Improved	Male	30	Housewife	Muslim	-2.02	-0.63	0.49	No	No	No		No	No	2
facility-based GMP	No	No		5	9	No	10.1	2	Islam	Tubewell	Improved	Female	20	Housewife	Muslim	-1.05	-1.02	-0.64	No	No	Yes		No	No	3
facility-based GMP	No	No		12	9	Yes	8.6	3	Islam	Tubewell	Improved	Female	19	Housewife	Muslim	-0.23	-0.28	-0.16	No	No	No		No	Yes	3
facility-based GMP	No	No		10	9	No	10.6	1	Islam	Tubewell	Improved	Male	30	Housewife	Muslim	-1.87	-0.46	0.71	No	No	Yes		No	No	2
facility-based GMP	No	No		4	9	No	10.6	2	Islam	Tubewell	Improved	Female	23	Housewife	Muslim	-0.17	0.43	0.7	No	No	Yes		No	No	2
facility-based GMP	No	No		7	9	No	12.4	3	Islam	Tubewell	Improved	Male	22	Housewife	Muslim	-0.85	-1.61	-1.67	No	No	No		No	No	6
facility-based GMP	No	No		12	9	No	11.8	3	Islam	Tubewell	Improved	Female	25	Housewife	Muslim	-2.24	-1.5	-0.46	No	No	Yes		No	No	6
facility-based GMP	No	No		12	9	No	8.2	3	Islam	Tubewell	Improved	Male	35	Housewife	Muslim	-0.86	-2.01	-2.05	No	No	No		No	No	3
facility-based GMP	No	No		10	9	Yes	12.8	2	Islam	Tubewell	Improved	Male	21	Housewife	Muslim	-1.79	-1.68	-1.12	No	No	No		No	Yes	2
facility-based GMP	No	No		8	9	No	10	2	Islam	Tubewell	Improved	Male	33	Housewife	Muslim	-1.03	-1.68	-1.54	No	No	Yes		No	No	2
facility-based GMP	No	No		12	9	No	8.6	3	Islam	Tubewell	Improved	Male	20	Housewife	Muslim	-2	-2.32	-1.59	No	No	No		No	No	6
facility-based GMP	No	No		9	9	Yes	9.5	1	Islam	Tubewell	Improved	Female	29	Housewife	Muslim	0.26	0.78	0.91	No	No	Yes		No	Yes	3
facility-based GMP	No	No		12	9	No	7.5	3	Islam	Tubewell	Improved	Male	20	Housewife	Muslim	-1.11	-2.54	-2.58	No	No	Yes		No	No	2
facility-based GMP	No	No		6	9	No	8.4	2	Islam	Tubewell	Improved	Male	31	Housewife	Muslim	-0.37	-0.17	0.11	No	No	No		No	No	2
facility-based GMP	No	No		4	9	No	7.8	3	Islam	Tubewell	Improved	Female	31	Housewife	Muslim	-0.95	-0.52	0.07	No	No	No		No	No	2
facility-based GMP	No	No		9	9	No	9.8	3	Islam	Tubewell	Improved	Male	27	Housewife	Muslim	-1.58	-1.35	-0.65	No	No	No		No	No	2
facility-based GMP	No	No		9	9	No	8.4	2	Islam	Tubewell	Improved	Female	20	Housewife	Muslim	-0.83	-0.03	0.6	No	No	Yes		No	No	2
facility-based GMP	No	No		16	9	Yes	8.6	2	Islam	Tubewell	Improved	Male	24	Housewife	Muslim	-3.01	-3.02	-1.67	No	No	No		No	Yes	2
facility-based GMP	No	No		10	9	No	8.4	3	Islam	Tubewell	Improved	Male	22	Housewife	Muslim	-1.79	-0.97	0.12	No	No	Yes		No	No	3
facility-based GMP	No	No		14	9	No	12.8	3	Islam	Tubewell	Improved	Male	23	Housewife	Muslim	-0.48	1.76	2.48	No	No	No		No	No	3
facility-based GMP	No	No		9	9	Yes	8.1	2	Islam	Tubewell	Improved	Female	30	Housewife	Muslim	-1	-0.89	-0.39	No	No	No		No	Yes	3
home-based GMP	No	Yes	Yes	10	9	Yes	9.3	3	Islam	Tubewell	Improved	Male	24	Housewife	Muslim	-2.2	-1.44	-0.25	No	No	Yes	No	Yes	Yes	4
home-based GMP	No	Yes	Yes	8	9	Yes	8	2	Islam	Tubewell	Improved	Male	32	Housewife	Muslim	0.28	1.12	1.33	Yes	Yes	No	Yes	Yes	Yes	5
home-based GMP	No	Yes	Yes	12	9	Yes	11.5	3	Others	Tubewell	Improved	Male	20	Housewife	Non-Muslim	-2.05	-0.02	1.35	Yes	Yes	No	No	Yes	Yes	4
home-based GMP	No	No	No	8	9	No	8.8	2	Islam	Tubewell	Improved	Female	22	Housewife	Muslim	-1.51	-2.5	-2.2	No	No	No	No	No	No	5
home-based GMP	No	Yes	Yes	2	9	Yes	13	3	Islam	Tubewell	Improved	Female	24	Housewife	Muslim	-2.57	-0.39	1.17	Yes	Yes	No	No	Yes	Yes	1
home-based GMP	No	Yes	Yes	9	9	Yes	10.2	3	Islam	Tubewell	Improved	Female	28	Housewife	Muslim	-2.59	-1.89	-0.57	Yes	Yes	Yes	Yes	Yes	Yes	4
home-based GMP	No	Yes	Yes	1	9	Yes	12.5	1	Islam	Tubewell	Improved	Male	32	Housewife	Muslim	-1.8	-2.49	-2.24	No	No	Yes	Yes	Yes	Yes	1
home-based GMP	No	No	No	9	9	No	11.5	2	Islam	Tubewell	Unimproved	Female	23	Housewife	Muslim	-0.75	-1.36	-1.37	No	No	No	No	No	No	5
home-based GMP	No	Yes	Yes	9	9	Yes	7.1	3	Islam	Tubewell	Improved	Female	25	Housewife	Muslim	2.27	-1.21	-3.17	No	No	No	No	Yes	Yes	4
home-based GMP	No	Yes	Yes	7	9	Yes	6.9	3	Islam	Tubewell	Improved	Female	23	Housewife	Muslim	-2.31	-1.59	-0.07	No	No	No	Yes	Yes	Yes	1
home-based GMP	No	No	No	8	9	No	8.4	3	Islam	Tubewell	Improved	Female	20	Housewife	Muslim	-1.13	-2.02	-1.83	No	No	No	No	No	No	4
home-based GMP	No	Yes	Yes	9	9	Yes	9.8	2	Islam	Tubewell	Improved	Male	17	Housewife	Muslim	-1.26	-0.44	0.32	Yes	Yes	Yes	Yes	Yes	Yes	1
home-based GMP	Yes	Yes	Yes	8	9	Yes	11	3	Others	Tubewell	Improved	Male	26	Housewife	Non-Muslim	1.3	1.54	1.25	Yes	Yes	No	No	Yes	Yes	4
home-based GMP	No	No	No	7	9	No	9.1	3	Islam	Tubewell	Improved	Female	29	Housewife	Muslim	-1.7	-0.63	0.43	No	No	No	No	No	No	5
home-based GMP	No	No	No	5	9	No	9.3	2	Islam	Tubewell	Improved	Female	20	Housewife	Muslim	-0.76	-1.97	-2.11	No	No	Yes	No	No	No	1
home-based GMP	No	Yes	No	5	9	Yes	13	2	Islam	Tubewell	Improved	Male	23	Housewife	Muslim	-2.62	-2.32	-1.37	No	No	No	Yes	Yes	Yes	1
home-based GMP	No	No	No	9	9	Yes	8.5	2	Islam	Tubewell	Improved	Female	32	Housewife	Muslim	0.32	1.54	1.87	No	No	Yes	No	No	Yes	1
home-based GMP	No	Yes	Yes	9	9	Yes	11.9	1	Islam	Tubewell	Unimproved	Male	32	Housewife	Muslim	-1.06	-0.81	-0.4	Yes	Yes	No	Yes	Yes	Yes	1
home-based GMP	No	Yes	Yes	7	9	Yes	12.2	3	Islam	Tubewell	Improved	Female	23	Housewife	Muslim	-0.76	-0.16	0.24	No	No	Yes	No	Yes	Yes	1
home-based GMP	No	No	No	10	9	No	9.6	2	Islam	Tubewell	Improved	Female	28	Housewife	Muslim	-1.36	-1.41	-0.89	No	No	Yes	No	No	No	4
home-based GMP	No	Yes	Yes	7	9	No	9.1	3	Islam	Tubewell	Improved	Male	17	Housewife	Muslim	-1.18	-0.24	0.57	No	No	No	No	Yes	No	4
home-based GMP	No	Yes	Yes	7	9	Yes	8.5	3	Islam	Tubewell	Improved	Male	24	Housewife	Muslim	-0.7	-0.6	-0.23	No	No	Yes	Yes	Yes	Yes	5
home-based GMP	No	No	No	7	9	No	11.5	2	Islam	Tubewell	Improved	Male	31	Housewife	Muslim	-2.17	-1.2	-0.11	No	No	Yes	No	No	No	4
home-based GMP	No	Yes	Yes	7	9	Yes	7.4	2	Islam	Tubewell	Improved	Male	28	Housewife	Muslim	-1.14	0.39	1.44	No	No	Yes	Yes	Yes	Yes	4
home-based GMP	No	No	No	5	9	Yes	12.4	2	Islam	Tubewell	Improved	Female	31	Housewife	Muslim	-1.42	-1.26	-0.79	No	No	Yes	No	No	Yes	5
home-based GMP	No	No	No	7	9	No	12.8	1	Islam	Tubewell	Improved	Female	19	Housewife	Muslim	-1.49	-2.5	-2.45	No	No	Yes	No	No	No	5
home-based GMP	No	Yes	Yes	10	9	Yes	10.2	1	Islam	Tubewell	Improved	Female	27	Housewife	Muslim	0.28	-0.21	-0.44	Yes	Yes	No	No	Yes	Yes	5
home-based GMP	No	Yes	Yes	10	9	Yes	8.3	3	Islam	Tubewell	Improved	Female	34	Housewife	Muslim	-1.53	-1.07	-0.23	No	No	No	No	Yes	Yes	5
home-based GMP	Yes	Yes	Yes	9	9	Yes	10.9	2	Islam	Tubewell	Improved	Female	26	Housewife	Muslim	-0.24	-0.19	-0.1	Yes	Yes	No	Yes	Yes	Yes	1
home-based GMP	No	Yes	Yes	8	9	Yes	10.8	3	Islam	Tubewell	Improved	Female	24	Housewife	Muslim	-0.53	-0.85	-0.8	No	No	Yes	No	Yes	Yes	5
home-based GMP	No	No	No	9	9	Yes	10	3	Islam	Tubewell	Improved	Female	33	Housewife	Muslim	-0.65	-1.84	-2.04	No	No	Yes	No	No	Yes	5
home-based GMP	No	Yes	Yes	5	9	Yes	10.1	3	Islam	Tubewell	Improved	Female	18	Housewife	Muslim	-2.02	0.01	1.44	No	No	Yes	Yes	Yes	Yes	1
home-based GMP	No	No	No	10	9	Yes	8.3	2	Islam	Tubewell	Improved	Female	19	Housewife	Muslim	-0.78	-1.41	-1.27	No	No	Yes	No	No	Yes	1
home-based GMP	No	No	No	10	9	Yes	7.9	2	Islam	Tubewell	Improved	Female	27	Housewife	Muslim	1.19	0.34	-0.26	No	No	Yes	No	Yes	Yes	1
home-based GMP	Yes	Yes	Yes	3	9	Yes	10.8	1	Islam	Tubewell	Improved	Male	28	Housewife	Muslim	-2.61	-1.09	0.42	Yes	Yes	No	Yes	Yes	Yes	4
home-based GMP	No	Yes	No	6	9	No	9.4	1	Islam	Tubewell	Improved	Female	20	Housewife	Muslim	-0.48	-0.54	-0.36	No	No	No	Yes	Yes	No	1
home-based GMP	No	No	No	9	9	No	11.3	1	Islam	Tubewell	Improved	Female	24	Housewife	Muslim	-2.09	-1.95	-1.15	No	No	Yes	No	No	No	1
home-based GMP	No	No	No	8	9	No	8.7	1	Islam	Tubewell	Improved	Male	28	Housewife	Muslim	-1.47	-1.94	-1.5	No	No	Yes	No	No	No	4
home-based GMP	No	Yes	Yes	10	9	Yes	10.3	3	Others	Tubewell	Improved	Female	24	Others	Non-Muslim	-1.35	-2.29	-2.14	Yes	Yes	No	Yes	Yes	Yes	5
home-based GMP	No	Yes	Yes	9	9	Yes	10.6	3	Islam	Tubewell	Improved	Male	22	Housewife	Muslim	-2.83	-2.23	-0.92	No	No	No	Yes	Yes	Yes	5
home-based GMP	No	No	No	9	9	No	10.7	2	Islam	Tubewell	Improved	Male	29	Housewife	Muslim	-3.27	-3.31	-2.1	No	No	Yes	No	No	No	2
home-based GMP	No	Yes	Yes	8	9	Yes	10.6	3	Others	Tubewell	Improved	Male	24	Housewife	Non-Muslim	-0.2	0.82	1.2	Yes	Yes	No	Yes	Yes	Yes	4
home-based GMP	No	No	No	9	9	No	12.5	3	Islam	Tubewell	Improved	Female	21	Housewife	Muslim	-2.35	-1.83	-0.86	No	No	No	No	No	No	5
home-based GMP	No	Yes	Yes	5	9	No	8.6	1	Islam	Tubewell	Unimproved	Male	28	Housewife	Muslim	-0.49	-0.31	0	No	No	No	No	Yes	No	1
home-based GMP	No	No	No	12	9	Yes	7	3	Islam	Tubewell	Improved	Female	20	Housewife	Muslim	-0.94	0.82	1.85	No	No	Yes	No	No	Yes	5
home-based GMP	No	Yes	Yes	9	9	Yes	10.7	1	Islam	Tubewell	Improved	Female	33	Housewife	Muslim	0.08	0.01	-0.03	Yes	Yes	Yes	Yes	Yes	Yes	1
home-based GMP	No	Yes	Yes	7	9	Yes	8.7	2	Islam	Tubewell	Improved	Male	18	Housewife	Muslim	-2.81	-2.39	-0.97	Yes	Yes	Yes	No	Yes	Yes	5
home-based GMP	No	No	No	9	9	No	9.4	3	Islam	Tubewell	Improved	Male	32	Housewife	Muslim	-0.48	-0.96	-0.92	No	No	No	No	No	No	5
home-based GMP	No	Yes	Yes	9	9	Yes	8.6	3	Islam	Tubewell	Improved	Female	26	Housewife	Muslim	-0.03	-0.96	-1.24	No	No	No	Yes	Yes	Yes	5
home-based GMP	No	No	No	9	9	Yes	10.8	2	Others	Tubewell	Improved	Female	34	Housewife	Non-Muslim	-1.69	-0.34	0.71	No	No	Yes	No	No	Yes	4
home-based GMP	No	Yes	Yes	5	9	Yes	8.6	1	Islam	Tubewell	Improved	Male	23	Housewife	Muslim	-0.4	-0.37	-0.14	No	No	No	Yes	Yes	Yes	4
home-based GMP	No	No	No	14	9	Yes	9.4	3	Others	Tubewell	Improved	Male	24	Housewife	Non-Muslim	-0.55	-1.08	-1.04	No	No	No	Yes	Yes	Yes	4
home-based GMP	No	No	No	8	9	No	11.6	3	Islam	Tubewell	Improved	Female	26	Housewife	Muslim	-1.45	-0.83	-0.17	No	No	Yes	No	No	No	1
home-based GMP	No	No	No	9	9	No	11.4	3	Islam	Tubewell	Improved	Male	33	Housewife	Muslim	-0.54	-1.14	-1.19	No	No	Yes	No	No	No	5
home-based GMP	No	No	No	7	9	No	10.6	3	Islam	Tubewell	Improved	Male	33	Housewife	Muslim	-0.2	-0.56	-0.6	No	No	Yes	No	Yes	No	1
home-based GMP	No	No	No	9	9	No	10.2	3	Islam	Tubewell	Improved	Male	24	Housewife	Muslim	-1.76	-2.16	-1.66	No	No	Yes	No	No	No	5
home-based GMP	No	Yes	Yes	7	9	No	9.6	2	Islam	Tubewell	Improved	Male	22	Housewife	Muslim	-1.15	-1.74	-1.51	Yes	Yes	No	Yes	Yes	No	4
home-based GMP	Yes	Yes	Yes	4	9	No	11.1	2	Islam	Tubewell	Improved	Male	24	Housewife	Muslim	-1.69	-1.29	-0.57	Yes	Yes	No	Yes	Yes	No	4
home-based GMP	No	Yes	Yes	0	9	Yes	11.3	1	Islam	Tubewell	Improved	Male	26	Housewife	Muslim	-3.69	-3.55	-2.15	No	No	Yes	Yes	Yes	Yes	5
home-based GMP	No	Yes	Yes	5	9	Yes	12.3	2	Islam	Tubewell	Improved	Male	23	Housewife	Muslim	-0.85	0.2	0.77	No	No	No	No	Yes	Yes	1
home-based GMP	No	Yes	Yes	8	9	Yes	10.9	2	Islam	Tubewell	Improved	Male	26	Housewife	Muslim	0.41	0.65	0.6	No	No	No	No	Yes	Yes	1
home-based GMP	No	Yes	Yes	9	9	Yes	8.9	3	Islam	Tubewell	Improved	Male	29	Housewife	Muslim	0.09	1.59	2.01	No	No	No	Yes	Yes	Yes	1
home-based GMP	No	No	No	7	9	No	11.2	3	Islam	Tubewell	Improved	Female	32	Housewife	Muslim	-1.79	-0.85	0.08	No	No	No	No	No	No	5
home-based GMP	No	Yes	Yes	9	9	Yes	11.3	2	Islam	Tubewell	Improved	Female	20	Housewife	Muslim	-0.45	-0.27	-0.09	No	No	Yes	No	Yes	Yes	1
home-based GMP	No	No	No	9	9	No	8.4	2	Islam	Tubewell	Unimproved	Male	17	Housewife	Muslim	-1.47	-2.34	-2.04	No	No	Yes	No	No	No	4
home-based GMP	Yes	Yes	Yes	9	9	Yes	9.1	1	Islam	Tubewell	Improved	Male	26	Housewife	Muslim	0.24	1.16	1.38	Yes	Yes	Yes	No	Yes	Yes	4
home-based GMP	No	Yes	Yes	5	9	Yes	12.4	2	Islam	Tubewell	Improved	Female	31	Housewife	Muslim	-2.52	-1.38	-0.12	No	No	No	Yes	Yes	Yes	1
home-based GMP	No	Yes	No	9	9	Yes	6.6	3	Islam	Tubewell	Improved	Male	23	Housewife	Muslim	-1.19	-0.96	-0.27	No	No	No	Yes	Yes	Yes	5
home-based GMP	No	No	No	9	9	No	8.5	3	Islam	Tubewell	Improved	Female	29	Housewife	Muslim	-1.85	-1.68	-0.76	No	No	No	No	No	No	4
home-based GMP	No	Yes	Yes	4	9	Yes	11	2	Islam	Tubewell	Improved	Female	35	Housewife	Muslim	-1.32	-0.94	-0.37	No	No	Yes	Yes	Yes	Yes	1
home-based GMP	No	No	No	6	9	No	8.6	2	Islam	Tubewell	Improved	Female	28	Housewife	Muslim	-0.76	-1.28	-1.14	No	No	No	No	No	No	5
home-based GMP	No	No	No	5	9	Yes	9.7	2	Islam	Tubewell	Improved	Female	31	Housewife	Muslim	-1.32	-0.55	0.21	No	No	No	No	No	Yes	5
home-based GMP	No	Yes	Yes	5	9	Yes	13	3	Islam	Tubewell	Improved	Male	30	Housewife	Muslim	-0.8	-0.43	-0.09	No	No	No	Yes	Yes	Yes	1
home-based GMP	No	No	No	9	9	Yes	6.3	3	Islam	Tubewell	Improved	Female	18	Housewife	Muslim	-0.51	-0.2	0.21	No	No	Yes	No	No	Yes	5
home-based GMP	No	Yes	No	8	9	Yes	9.1	1	Islam	Tubewell	Improved	Male	21	Housewife	Muslim	1.44	0.15	-0.64	No	No	No	Yes	Yes	Yes	4
home-based GMP	No	Yes	Yes	4	9	Yes	9.3	3	Islam	Tubewell	Improved	Male	23	Housewife	Muslim	-0.54	-1.08	-1.04	Yes	Yes	No	Yes	Yes	Yes	4
home-based GMP	No	Yes	Yes	7	9	Yes	9.3	3	Islam	Tubewell	Improved	Female	19	Housewife	Muslim	-0.49	-0.77	-0.67	No	No	Yes	No	Yes	Yes	5
home-based GMP	No	No	No	8	9	No	12.4	3	Islam	Tubewell	Improved	Male	25	Housewife	Muslim	-2	-1.5	-0.7	No	No	Yes	No	No	No	1
home-based GMP	Yes	Yes	Yes	6	9	No	6.7	2	Others	Tubewell	Improved	Female	28	Housewife	Non-Muslim	-1.19	-0.44	0.43	Yes	Yes	No	Yes	Yes	No	4
home-based GMP	No	Yes	No	7	9	Yes	9.8	3	Islam	Tubewell	Improved	Female	20	Housewife	Muslim	-1.1	-0.87	-0.39	No	No	Yes	No	Yes	Yes	5
home-based GMP	No	No	No	10	9	No	12	2	Islam	Tubewell	Improved	Male	20	Housewife	Muslim	-1.66	-2.09	-1.74	No	No	Yes	No	No	No	5
home-based GMP	No	No	No	5	9	No	11.7	1	Islam	Tubewell	Improved	Male	23	Housewife	Muslim	-0.55	-1.54	-1.75	No	No	No	No	No	No	5
home-based GMP	No	No	No	9	9	No	6.1	3	Islam	Tubewell	Improved	Male	36	Housewife	Muslim	-0.68	0.65	1.45	No	No	No	No	No	No	5
home-based GMP	No	No	No	5	9	No	12.3	1	Islam	Tubewell	Improved	Female	25	Housewife	Muslim	-1.31	-0.3	0.42	No	No	No	Yes	Yes	No	4
home-based GMP	No	Yes	Yes	9	9	Yes	9.1	3	Islam	Tubewell	Improved	Male	26	Housewife	Muslim	-1.47	-3.24	-3.4	Yes	Yes	No	Yes	Yes	Yes	1
home-based GMP	No	No	No	9	9	No	12.6	3	Islam	Tubewell	Improved	Male	21	Housewife	Muslim	-1.22	0.19	0.98	No	No	No	No	No	No	4
home-based GMP	No	Yes	No	5	9	No	10	2	Islam	Tubewell	Improved	Male	20	Housewife	Muslim	-0.73	-1.55	-1.59	No	No	Yes	Yes	Yes	No	4
home-based GMP	No	Yes	Yes	9	9	Yes	11.8	3	Islam	Tubewell	Improved	Male	29	Housewife	Muslim	-1.38	-0.96	-0.39	No	No	Yes	No	Yes	Yes	5
facility-based GMP	No	No		12	10	No	10.8	2	Islam	Tubewell	Improved	Male	20	Housewife	Muslim	-0.88	-0.91	-0.62	No	No	Yes		No	No	3
facility-based GMP	No	No		10	10	No	10.8	2	Islam	Tubewell	Improved	Female	19	Housewife	Muslim	0.86	-0.06	-0.6	No	No	Yes		No	No	3
facility-based GMP	No	No		4	10	No	8.9	3	Islam	Tubewell	Improved	Female	31	Housewife	Muslim	-1.83	-0.66	0.52	No	No	No		No	No	2
facility-based GMP	No	No		12	10	No	12.2	2	Islam	Tubewell	Improved	Male	23	Housewife	Muslim	-2.34	-1.01	0.24	No	No	Yes		No	No	3
facility-based GMP	No	No		6	10	No	7.1	1	Islam	Tubewell	Improved	Female	25	Housewife	Muslim	-2.58	-3.15	-1.93	No	No	Yes		No	No	2
facility-based GMP	No	No		10	10	No	7.1	3	Islam	Tubewell	Improved	Female	21	Housewife	Muslim	-0.62	-0.94	-0.72	No	No	Yes		No	No	3
facility-based GMP	No	No		4	10	No	6.5	1	Islam	Tubewell	Improved	Male	21	Housewife	Muslim	-0.24	2.38	3.25	No	No	Yes		No	No	2
facility-based GMP	No	No		6	10	No	12.5	2	Islam	Tubewell	Improved	Male	30	Housewife	Muslim	-1.84	-1.7	-1.09	No	No	No		No	No	2
facility-based GMP	No	No		7	10	Yes	9.6	3	Islam	Tubewell	Improved	Male	31	Housewife	Muslim	-0.51	0.14	0.56	No	No	No		No	Yes	6
facility-based GMP	No	No		12	10	No	10.3	3	Islam	Tubewell	Improved	Female	20	Housewife	Muslim	0.44	0.42	0.31	No	No	Yes		No	No	2
facility-based GMP	No	No		10	10	No	7.3	2	Islam	Tubewell	Improved	Female	21	Housewife	Muslim	-0.8	-0.72	-0.28	No	No	Yes		No	No	2
facility-based GMP	No	No		10	10	No	11.5	2	Islam	Tubewell	Improved	Female	18	Housewife	Muslim	-1.89	-1.92	-1.29	No	No	Yes		No	No	2
facility-based GMP	No	No		10	10	No	10.4	2	Islam	Tubewell	Improved	Male	20	Housewife	Muslim	-1.33	-1.54	-1.15	No	No	Yes		No	No	2
facility-based GMP	No	No		6	10	Yes	7.2	2	Islam	Tubewell	Improved	Male	18	Housewife	Muslim	-0.69	-0.62	-0.23	No	No	No		No	Yes	2
facility-based GMP	No	No		8	10	No	10.1	3	Islam	Tubewell	Improved	Male	29	Housewife	Muslim	-1.37	-1.75	-1.39	No	No	No		No	No	6
facility-based GMP	No	No		10	10	No	9.7	3	Islam	Tubewell	Improved	Male	18	Housewife	Muslim	-3.25	-2	-0.14	No	No	Yes		No	No	3
facility-based GMP	No	No		10	10	No	9.1	3	Islam	Tubewell	Improved	Female	29	Housewife	Muslim	-0.61	0.5	1.11	No	No	Yes		No	No	2
facility-based GMP	No	No		12	10	No	7.1	3	Islam	Tubewell	Improved	Female	24	Housewife	Muslim	-1.87	-2.82	-2.18	No	No	No		No	No	2
facility-based GMP	No	No		12	10	No	6.9	3	Islam	Tubewell	Improved	Male	22	Housewife	Muslim	-0.7	-1.33	-1.18	No	No	Yes		No	No	3
facility-based GMP	No	No		7	10	No	11.7	3	Islam	Tubewell	Improved	Male	20	Housewife	Muslim	-2.51	-2.18	-1.2	No	No	No		No	No	3
facility-based GMP	No	No		0	10	Yes	11.2	3	Islam	Tubewell	Improved	Male	29	Housewife	Muslim	-1.68	-1.64	-1.07	No	No	No		No	Yes	2
facility-based GMP	No	No		10	10	Yes	9.1	3	Islam	Tubewell	Improved	Female	19	Housewife	Muslim	-0.57	-0.26	0.08	No	No	Yes		No	Yes	6
facility-based GMP	No	No		12	10	No	11.4	3	Islam	Tubewell	Improved	Female	20	Housewife	Muslim	0.27	-0.48	-0.83	No	No	No		No	No	3
facility-based GMP	No	No		12	10	Yes	12.9	3	Islam	Tubewell	Improved	Male	27	Housewife	Muslim	0.52	0.93	0.91	No	No	No		No	Yes	3
facility-based GMP	No	No		5	10	Yes	11	3	Islam	Tubewell	Improved	Male	24	Housewife	Muslim	-0.73	0.92	1.64	No	No	Yes		No	Yes	6
facility-based GMP	No	No		8	10	No	12.6	3	Islam	Tubewell	Improved	Female	32	Housewife	Muslim	-2.97	-2.89	-1.75	No	No	No		No	No	2
facility-based GMP	No	No		10	10	No	8	1	Islam	Tubewell	Improved	Female	18	Housewife	Muslim	0.03	0.55	0.77	No	No	Yes		No	No	2
facility-based GMP	No	No		10	10	No	9.3	3	Islam	Tubewell	Improved	Female	20	Housewife	Muslim	-0.29	-0.5	-0.45	No	No	Yes		No	No	6
facility-based GMP	No	No		6	10	No	8.3	1	Islam	Tubewell	Improved	Female	18	Housewife	Muslim	-1.3	-1.39	-0.84	No	No	Yes		No	No	2
facility-based GMP	No	No		10	10	No	9.7	2	Islam	Tubewell	Improved	Female	20	Housewife	Muslim	0.22	1.35	1.68	No	No	Yes		No	No	6
facility-based GMP	No	No		10	10	No	11.5	2	Islam	Tubewell	Improved	Female	33	Housewife	Muslim	-0.21	1.39	1.98	No	No	No		No	No	3
facility-based GMP	No	No		10	10	No	10.9	2	Islam	Tubewell	Improved	Male	25	Housewife	Muslim	-3.23	-3.82	-3	No	No	Yes		No	No	2
facility-based GMP	No	No		10	10	No	10.3	1	Islam	Tubewell	Improved	Male	22	Housewife	Muslim	-1.46	-1.42	-0.87	No	No	No		No	No	3
facility-based GMP	No	No		1	10	No	10.3	1	Islam	Tubewell	Improved	Male	44	Housewife	Muslim	0.66	-1.72	-2.77	No	No	Yes		No	No	3
facility-based GMP	No	No		14	10	No	6.9	2	Islam	Tubewell	Improved	Male	25	Housewife	Muslim	0.68	-0.1	-0.53	No	No	No		No	No	2
facility-based GMP	No	No		14	10	No	12.4	3	Islam	Tubewell	Improved	Male	27	Others	Muslim	-0.73	-0.67	-0.46	No	No	No		No	No	2
facility-based GMP	No	No		8	10	Yes	10	3	Islam	Tubewell	Improved	Male	24	Housewife	Muslim	-2.17	-2.2	-1.38	No	No	No		No	Yes	3
facility-based GMP	No	No		9	10	No	10.3	2	Islam	Tubewell	Improved	Female	19	Housewife	Muslim	0.04	-0.14	-0.21	No	No	No		No	No	6
facility-based GMP	No	No		5	10	Yes	8.9	3	Islam	Tubewell	Improved	Male	35	Housewife	Muslim	-1.13	-1.48	-1.13	No	No	No		No	Yes	6
facility-based GMP	No	No		12	10	No	12.9	3	Islam	Tubewell	Improved	Male	26	Housewife	Muslim	-1.31	-1.78	-1.59	No	No	No		No	No	2
facility-based GMP	No	No		6	10	No	12.8	2	Islam	Tubewell	Improved	Female	30	Housewife	Muslim	-0.92	0.41	1.1	No	No	No		No	No	2
facility-based GMP	No	No		9	10	Yes	12.2	1	Islam	Tubewell	Improved	Female	33	Housewife	Muslim	-1.2	-1.1	-0.72	No	No	Yes		No	Yes	3
facility-based GMP	No	No		10	10	No	10.9	3	Islam	Tubewell	Improved	Male	24	Housewife	Muslim	0.52	-1.31	-2.1	No	No	Yes		No	No	2
facility-based GMP	No	No		10	10	Yes	7.7	2	Islam	Tubewell	Improved	Female	17	Housewife	Muslim	-0.17	-1	-1.17	No	No	No		No	Yes	2
facility-based GMP	No	No		5	10	No	8.1	2	Islam	Tubewell	Improved	Male	20	Housewife	Muslim	-1.68	-2.53	-2.12	No	No	No		No	No	3
facility-based GMP	No	No		10	10	No	8.1	3	Islam	Tubewell	Improved	Female	21	Housewife	Muslim	-1.52	-1.61	-0.93	No	No	Yes		No	No	2
facility-based GMP	No	No		10	10	No	8	3	Islam	Tubewell	Improved	Male	35	Housewife	Muslim	0.06	0.3	0.44	No	No	No		No	No	3
facility-based GMP	No	No		8	10	No	12.6	3	Islam	Tubewell	Improved	Female	26	Housewife	Muslim	-1.09	0.11	0.8	No	No	No		No	No	2
facility-based GMP	No	No		9	10	No	8.8	1	Islam	Tubewell	Improved	Female	32	Housewife	Muslim	-0.67	-1.16	-1.05	No	No	Yes		No	No	6
facility-based GMP	No	No		4	10	Yes	12.5	1	Islam	Tubewell	Improved	Male	34	Housewife	Muslim	1.37	0.45	-0.15	No	No	No		No	Yes	3
facility-based GMP	No	No		8	10	No	12.9	3	Islam	Tubewell	Improved	Female	25	Housewife	Muslim	-2.37	-1.88	-0.92	No	No	Yes		No	No	3
facility-based GMP	No	No		15	10	Yes	12.6	3	Islam	Tubewell	Improved	Male	24	Housewife	Muslim	-1.07	-0.61	-0.15	No	No	Yes		No	Yes	3
facility-based GMP	No	No		12	10	No	9.5	3	Islam	Tubewell	Improved	Female	25	Housewife	Muslim	-0.91	-0.4	0.12	No	No	Yes		No	No	3
facility-based GMP	No	No		10	10	No	11.1	3	Islam	Tubewell	Improved	Male	25	Housewife	Muslim	0.35	1.05	1.15	No	No	Yes		No	No	3
facility-based GMP	No	No		12	10	No	12.8	3	Islam	Tubewell	Improved	Female	20	Housewife	Muslim	-0.11	-0.05	-0.03	No	No	Yes		No	No	3
facility-based GMP	No	No		5	10	No	7.4	2	Islam	Tubewell	Improved	Female	30	Housewife	Muslim	-1.25	-0.95	-0.24	No	No	Yes		No	No	2
facility-based GMP	No	No		9	10	No	9.1	2	Islam	Tubewell	Improved	Female	26	Housewife	Muslim	-2.16	-1.71	-0.6	No	No	Yes		No	No	3
facility-based GMP	No	No		6	10	No	9.6	3	Islam	Tubewell	Improved	Female	26	Housewife	Muslim	-0.22	0.36	0.66	No	No	Yes		No	No	6
facility-based GMP	No	No		12	10	No	7.3	3	Islam	Tubewell	Improved	Female	19	Housewife	Muslim	-1.51	-0.08	1.12	No	No	Yes		No	No	3
facility-based GMP	No	No		10	10	No	10.2	3	Islam	Tubewell	Improved	Male	23	Housewife	Muslim	-1.15	2.11	3.43	No	No	Yes		No	No	3
facility-based GMP	No	No		12	10	Yes	11.8	1	Islam	Tubewell	Improved	Female	22	Housewife	Muslim	-1.06	-1.43	-1.26	No	No	Yes		No	Yes	3
facility-based GMP	No	No		8	10	No	7.2	3	Islam	Tubewell	Improved	Female	19	Housewife	Muslim	-0.01	-0.69	-0.85	No	No	Yes		No	No	3
facility-based GMP	No	No		12	10	No	11.5	3	Islam	Tubewell	Improved	Female	27	Housewife	Muslim	-0.1	0.36	0.53	No	No	Yes		No	No	2
facility-based GMP	No	No		8	10	No	11.4	3	Islam	Tubewell	Improved	Male	25	Housewife	Muslim	-1.72	-0.3	0.74	No	No	No		No	No	2
facility-based GMP	No	No		8	10	Yes	9.6	2	Islam	Tubewell	Improved	Male	20	Others	Muslim	-0.8	-0.09	0.46	No	No	Yes		No	Yes	6
facility-based GMP	No	No		9	10	No	11.4	1	Islam	Tubewell	Unimproved	Male	34	Housewife	Muslim	0.37	0.14	-0.03	No	No	No		No	No	2
facility-based GMP	No	No		10	10	Yes	6.9	1	Islam	Tubewell	Improved	Female	25	Others	Muslim	-1.14	-0.69	0.06	No	No	Yes		No	Yes	6
facility-based GMP	No	No		9	10	No	12.9	2	Islam	Tubewell	Improved	Male	30	Housewife	Muslim	-1.13	-0.84	-0.44	No	No	Yes		No	No	3
facility-based GMP	No	No		7	10	Yes	11.3	1	Islam	Tubewell	Improved	Female	31	Housewife	Muslim	-2.56	-0.99	0.5	No	No	No		No	Yes	3
facility-based GMP	No	No		8	10	Yes	10.1	2	Islam	Tubewell	Improved	Male	35	Housewife	Muslim	-3.09	-1.25	0.66	No	No	No		No	Yes	2
facility-based GMP	No	No		10	10	No	7.3	2	Islam	Tubewell	Improved	Male	20	Housewife	Muslim		0.05		No	No	Yes		No	No	3
facility-based GMP	No	No		9	10	No	10.5	3	Islam	Tubewell	Improved	Male	23	Housewife	Muslim	0.87	0.5	0.14	No	No	Yes		No	No	2
facility-based GMP	No	No		0	10	Yes	10.1	3	Others	Tubewell	Improved	Male	28	Housewife	Non-Muslim	-0.39	-0.6	-0.53	No	No	No		No	Yes	3
facility-based GMP	No	No		8	10	Yes	8.7	3	Islam	Tubewell	Improved	Male	29	Housewife	Muslim	-2.07	-1.23	-0.03	No	No	Yes		No	Yes	2
facility-based GMP	No	No		10	10	No	8.6	3	Islam	Tubewell	Improved	Male	23	Housewife	Muslim	-0.27	1.36	1.98	No	No	No		No	No	6
facility-based GMP	No	No		9	10	No	9.9	3	Islam	Tubewell	Improved	Female	26	Housewife	Muslim	-1.16	-0.84	-0.3	No	No	Yes		No	No	3
facility-based GMP	No	No		10	10	No	8.1	1	Islam	Tubewell	Improved	Male	18	Housewife	Muslim	-0.77	0.32	1.05	No	No	No		No	No	6
facility-based GMP	No	No		12	10	No	7.9	3	Islam	Tubewell	Improved	Female	22	Housewife	Muslim	-0.04	0.19	0.34	No	No	No		No	No	2
facility-based GMP	No	No		12	10	Yes	8	3	Islam	Tubewell	Improved	Female	23	Housewife	Muslim	-1.3	-1.59	-1.09	No	No	No		No	Yes	2
facility-based GMP	No	No		9	10	No	8.2	3	Islam	Tubewell	Improved	Female	25	Housewife	Muslim	-0.7	-0.48	-0.08	No	No	Yes		No	No	3
facility-based GMP	No	No		6	10	No	10	3	Islam	Tubewell	Improved	Male	17	Housewife	Muslim	-1.41	-1.54	-1.06	No	No	No		No	No	6
facility-based GMP	No	No		9	10	No	8.1	3	Islam	Tubewell	Improved	Male	24	Housewife	Muslim	-0.19	-0.32	-0.22	No	No	Yes		No	No	3
facility-based GMP	No	No		5	10	No	8.2	1	Islam	Tubewell	Improved	Female	26	Housewife	Muslim	-2.11	-1.16	0.18	No	No	Yes		No	No	2
facility-based GMP	No	No		10	10	No	6.6	3	Islam	Tubewell	Improved	Male	21	Housewife	Muslim	-0.77	0.04	0.73	No	No	Yes		No	No	3
facility-based GMP	No	No		12	10	Yes	8.7	3	Islam	Tubewell	Improved	Female	21	Housewife	Muslim	-2.54	-0.97	0.75	No	No	Yes		No	Yes	2
facility-based GMP	No	No		9	10	No	9	2	Islam	Tubewell	Improved	Female	31	Housewife	Muslim	-3.37	-2.28	-0.2	No	No	No		No	No	2
facility-based GMP	No	No		10	10	No	11.7	3	Islam	Tubewell	Improved	Female	19	Housewife	Muslim	-3.08	-2.13	-0.58	No	No	Yes		No	No	3
facility-based GMP	No	No		7	10	No	6.7	3	Islam	Tubewell	Improved	Male	28	Housewife	Muslim	-1.23	-0.88	-0.12	No	No	Yes		No	No	2
facility-based GMP	No	No		8	10	No	11.7	3	Islam	Tubewell	Improved	Male	17	Housewife	Muslim	-0.76	-0.35	0.01	No	No	Yes		No	No	2
facility-based GMP	No	No		5	10	No	9.3	2	Islam	Tubewell	Improved	Male	20	Housewife	Muslim	-3.24	-1.29	0.83	No	No	Yes		No	No	3
facility-based GMP	No	No		9	10	No	10.1	3	Islam	Tubewell	Improved	Male	20	Housewife	Muslim	-1.3	-1.15	-0.61	No	No	No		No	No	3
facility-based GMP	No	No		2	10	Yes	9.5	2	Islam	Tubewell	Improved	Female	20	Housewife	Muslim	-2.05	-1.72	-0.75	No	No	No		No	Yes	3
facility-based GMP	No	No		8	10	Yes	7	2	Islam	Tubewell	Improved	Male	25	Others	Muslim	-1.71	-0.53	0.72	No	No	Yes		Yes	Yes	2
facility-based GMP	No	No		12	10	No	10.9	3	Others	Tubewell	Improved	Female	20	Housewife	Non-Muslim	0.79	-0.55	-1.25	No	No	Yes		No	No	3
facility-based GMP	No	No		6	10	No	11.5	1	Islam	Tubewell	Improved	Female	29	Housewife	Muslim	-1.53	-0.41	0.47	No	No	No		No	No	3
facility-based GMP	No	No		2	10	No	6.8	3	Islam	Tubewell	Improved	Male	24	Housewife	Muslim	-1.19	-0.91	-0.2	No	No	No		No	No	2
facility-based GMP	No	No		3	10	No	7.9	3	Islam	Tubewell	Improved	Male	18	Housewife	Muslim	-0.99	-0.48	0.17	No	No	Yes		No	No	2
home-based GMP	No	Yes	Yes	5	10	Yes	8.1	3	Islam	Tubewell	Improved	Male	36	Housewife	Muslim	-0.95	-0.44	0.18	No	No	No	Yes	Yes	Yes	5
home-based GMP	No	Yes	Yes	9	10	No	9.4	3	Islam	Tubewell	Improved	Male	30	Housewife	Muslim	-1.3	-0.74	-0.02	No	No	Yes	No	Yes	No	1
home-based GMP	Yes	Yes	Yes	6	10	Yes	11.7	2	Islam	Tubewell	Improved	Female	27	Housewife	Muslim	-1.6	-1.1	-0.41	Yes	Yes	Yes	Yes	Yes	Yes	4
home-based GMP	No	Yes	Yes	10	10	Yes	10.1	3	Islam	Tubewell	Improved	Male	24	Housewife	Muslim	-1.01	-0.15	0.51	Yes	Yes	Yes	Yes	Yes	Yes	1
home-based GMP	No	No	No	5	10	No	12.5	3	Islam	Tubewell	Improved	Male	23	Housewife	Muslim	-1.2	-1.81	-1.71	No	No	Yes	Yes	Yes	No	1
home-based GMP	No	No	No	12	10	Yes	9.4	3	Islam	Tubewell	Improved	Female	28	Others	Muslim	-1.9	-2.01	-1.24	No	No	Yes	No	Yes	Yes	4
home-based GMP	No	No	No	10	10	No	9.2	3	Islam	Tubewell	Improved	Male	32	Housewife	Muslim	-0.77	-1.51	-1.46	No	No	No	No	No	No	5
home-based GMP	No	No	No	12	10	No	10.8	3	Islam	Tubewell	Improved	Male	23	Housewife	Muslim	-0.39	0.17	0.47	No	No	Yes	No	No	No	5
home-based GMP	No	No	No	8	10	No	11	3	Islam	Tubewell	Improved	Male	24	Housewife	Muslim	-0.11	0.74	1.02	No	No	No	No	No	No	5
home-based GMP	No	Yes	Yes	10	10	No	11.8	3	Islam	Tubewell	Improved	Female	26	Housewife	Muslim	-0.69	-0.66	-0.48	No	No	Yes	No	Yes	No	5
home-based GMP	No	No	No	5	10	No	11.2	2	Islam	Tubewell	Improved	Female	31	Housewife	Muslim	-1.42	0.56	1.66	No	No	Yes	No	No	No	4
home-based GMP	No	Yes	Yes	10	10	Yes	11.1	3	Islam	Tubewell	Improved	Male	32	Housewife	Muslim	-1.76	1.91	3.57	No	No	No	Yes	Yes	Yes	1
home-based GMP	No	No	No	10	10	Yes	10.4	3	Islam	Tubewell	Improved	Male	30	Others	Muslim	-2.32	-1.56	-0.4	No	No	No	No	No	Yes	5
home-based GMP	No	Yes	Yes	6	10	No	8.4	2	Islam	Tubewell	Improved	Male	19	Housewife	Muslim	-2.6	-1.51	0.07	No	No	No	No	Yes	No	4
home-based GMP	No	No	No	2	10	Yes	12.2	3	Islam	Tubewell	Improved	Female	36	Housewife	Muslim	-4.3	-1.24	1.62	No	No	Yes	No	No	Yes	4
home-based GMP	No	Yes	Yes	10	10	No	10.4	3	Islam	Tubewell	Improved	Male	20	Housewife	Muslim	-1.86	-1.86	-1.18	No	No	Yes	Yes	Yes	No	5
home-based GMP	No	No	No	9	10	No	8.8	1	Islam	Tubewell	Improved	Female	34	Housewife	Muslim	-1.53	-2.28	-1.9	No	No	No	No	No	No	4
home-based GMP	No	Yes	No	4	10	Yes	9.3	1	Islam	Tubewell	Improved	Female	18	Housewife	Muslim	-1.56	-1.83	-1.28	No	No	Yes	No	Yes	Yes	1
home-based GMP	No	No	No	12	10	Yes	10.9	3	Islam	Tubewell	Improved	Male	23	Housewife	Muslim	-1.62	-0.64	0.27	No	No	Yes	No	No	Yes	4
home-based GMP	No	No	No	10	10	No	10.7	3	Islam	Tubewell	Improved	Male	23	Housewife	Muslim	-1.53	-0.41	0.51	No	No	Yes	No	No	No	4
home-based GMP	No	No	No	9	10	No	10.9	3	Islam	Tubewell	Improved	Male	24	Housewife	Muslim	-1.75	-1.53	-0.84	No	No	Yes	No	No	No	4
home-based GMP	No	Yes	Yes	9	10	Yes	10.5	3	Islam	Tubewell	Improved	Female	30	Housewife	Muslim	-1.85	-1.76	-1.04	No	No	No	Yes	Yes	Yes	1
home-based GMP	Yes	Yes	Yes	10	10	Yes	9	2	Islam	Tubewell	Improved	Male	26	Housewife	Muslim	-0.41	-0.58	-0.45	No	No	No	No	Yes	Yes	4
home-based GMP	No	No	No	9	10	Yes	11	2	Islam	Tubewell	Improved	Female	29	Housewife	Muslim	-1.15	-0.89	-0.43	No	No	No	No	Yes	Yes	5
home-based GMP	No	No	No	10	10	No	8.9	2	Islam	Tubewell	Improved	Female	22	Housewife	Muslim	-1.39	-1.43	-0.86	No	No	Yes	No	No	No	5
home-based GMP	No	No	No	12	10	Yes	10	3	Islam	Tubewell	Improved	Male	22	Housewife	Muslim	-0.62	0.86	1.54	No	No	Yes	No	No	Yes	5
home-based GMP	No	No	No	2	10	No	7	1	Islam	Tubewell	Improved	Female	33	Housewife	Muslim	0.53	0.29	0.09	No	No	No	No	No	No	4
home-based GMP	No	No	No	10	10	Yes	12.9	3	Islam	Tubewell	Improved	Female	33	Housewife	Muslim	0.36	0.23	0.08	No	No	No	No	Yes	Yes	1
home-based GMP	No	No	No	10	10	Yes	8.8	3	Islam	Tubewell	Improved	Female	23	Housewife	Muslim	-0.97	0.03	0.77	No	No	Yes	No	Yes	Yes	1
home-based GMP	No	Yes	Yes	2	10	Yes	11.8	1	Islam	Tubewell	Improved	Female	21	Housewife	Muslim	-0.63	-1.3	-1.38	Yes	Yes	Yes	Yes	Yes	Yes	4
home-based GMP	No	No	No	9	10	No	12.2	3	Islam	Tubewell	Improved	Male	21	Housewife	Muslim	-2.32	-2.09	-1.26	No	No	Yes	No	No	No	4
home-based GMP	No	No	No	10	10	No	12.7	3	Islam	Tubewell	Improved	Male	20	Housewife	Muslim	-0.41	-1.09	-1.24	No	No	Yes	No	No	No	4
home-based GMP	No	Yes	Yes	10	10	Yes	6.9	2	Islam	Tubewell	Improved	Male	21	Housewife	Muslim	-2.96	-2.65	-0.99	Yes	Yes	No	Yes	Yes	Yes	1
home-based GMP	No	No	No	16	10	No	7.9	3	Islam	Tubewell	Improved	Female	22	Housewife	Muslim	-0.88	0.97	1.95	No	No	Yes	No	No	No	5
home-based GMP	No	No	No	12	10	No	11.3	3	Islam	Tubewell	Improved	Female	19	Housewife	Muslim	-0.86	-0.15	0.35	No	No	Yes	No	Yes	No	4
home-based GMP	No	Yes	No	5	10	Yes	10.2	3	Islam	Tubewell	Improved	Female	26	Housewife	Muslim	0.2	-0.92	-1.38	No	No	Yes	No	Yes	Yes	5
home-based GMP	No	Yes	Yes	17	10	Yes	12.4	3	Islam	Tubewell	Improved	Male	29	Housewife	Muslim	-3.38	-2.11	-0.44	No	No	No	Yes	Yes	Yes	5
home-based GMP	No	No	No	9	10	Yes	8.9	3	Islam	Tubewell	Improved	Male	18	Housewife	Muslim	0.68	0.73	0.57	No	No	Yes	No	No	Yes	4
home-based GMP	No	Yes	No	8	10	Yes	10.4	3	Islam	Tubewell	Improved	Male	35	Housewife	Muslim	-2.61	-0.66	1.02	No	No	Yes	No	Yes	Yes	5
home-based GMP	No	No	No	10	10	Yes	11.1	2	Islam	Tubewell	Improved	Male	27	Housewife	Muslim	-2.43	-1.23	0.08	No	No	Yes	No	No	Yes	5
home-based GMP	No	No	No	5	10	No	11.3	1	Islam	Tubewell	Improved	Male	16	Housewife	Muslim	-0.15	0.97	1.34	No	No	Yes	No	No	No	4
home-based GMP	No	No	No	12	10	No	8.5	3	Islam	Tubewell	Improved	Male	23	Housewife	Muslim	-0.41	-0.61	-0.46	No	No	Yes	No	No	No	4
home-based GMP	No	Yes	Yes	3	10	Yes	12.2	3	Islam	Tubewell	Improved	Male	27	Housewife	Muslim	-0.89	1.31	2.19	No	No	No	No	Yes	Yes	5
home-based GMP	No	Yes	No	9	10	Yes	6.3	1	Islam	Tubewell	Improved	Female	19	Housewife	Muslim	-0.47	-1.47	-1.55	No	No	Yes	No	Yes	Yes	1
home-based GMP	No	Yes	Yes	10	10	Yes	12.4	3	Others	Tubewell	Improved	Female	29	Housewife	Non-Muslim	-0.9	-1.32	-1.25	Yes	Yes	Yes	Yes	Yes	Yes	1
home-based GMP	No	Yes	Yes	8	10	No	10.7	3	Islam	Tubewell	Improved	Female	36	Housewife	Muslim	-2.3	-1.49	-0.33	No	No	No	Yes	Yes	No	5
home-based GMP	No	Yes	Yes	7	10	No	8.8	3	Islam	Tubewell	Improved	Female	17	Housewife	Muslim	-2.01	-2.37	-1.59	Yes	No	No	Yes	Yes	No	4
home-based GMP	No	Yes	No	5	10	Yes	7.6	1	Islam	Tubewell	Improved	Male	25	Housewife	Muslim	-3.07	-2.61	-0.92	No	No	Yes	No	Yes	Yes	4
home-based GMP	No	No	No	10	10	No	12.8	3	Islam	Tubewell	Improved	Male	18	Housewife	Muslim	0.04	1.39	1.75	No	No	No	No	No	No	5
home-based GMP	No	No	No	12	10	No	12	3	Islam	Tubewell	Improved	Female	22	Housewife	Muslim	-1.36	-0.42	0.31	No	No	Yes	No	No	No	5
home-based GMP	No	Yes	Yes	7	10	Yes	11.1	1	Islam	Tubewell	Improved	Female	42	Housewife	Muslim	-3.33	-2.35	-0.58	No	No	Yes	Yes	Yes	Yes	1
home-based GMP	No	No	No	6	10	No	8.3	3	Islam	Tubewell	Improved	Female	26	Housewife	Muslim	1.07	1.03	0.75	No	No	Yes	No	No	No	4
home-based GMP	No	Yes	Yes	10	10	Yes	11.4	3	Islam	Tubewell	Improved	Male	19	Housewife	Muslim	-0.61	-1.46	-1.59	No	No	Yes	No	Yes	Yes	5
home-based GMP	No	Yes	Yes	12	10	No	10.5	3	Islam	Tubewell	Improved	Female	25	Housewife	Muslim	-2.63	-0.64	1.05	Yes	Yes	No	Yes	Yes	No	5
home-based GMP	No	No	No	14	10	Yes	12.1	3	Islam	Tubewell	Improved	Male	31	Housewife	Muslim	-1.33	0.02	0.86	No	No	No	No	No	Yes	1
home-based GMP	No	Yes	Yes	7	10	Yes	8.6	3	Islam	Tubewell	Improved	Female	16	Housewife	Muslim	-0.67	-0.34	0.06	No	No	Yes	No	Yes	Yes	4
home-based GMP	No	No	No	7	10	Yes	12	1	Islam	Tubewell	Improved	Female	35	Housewife	Muslim	-2.35	-3.17	-2.65	No	No	No	No	No	Yes	1
home-based GMP	No	No	No	10	10	No	12.5	3	Islam	Tubewell	Improved	Male	22	Housewife	Muslim	-4.13	-2.69	-0.57	No	No	Yes	No	No	No	1
home-based GMP	No	Yes	Yes	10	10	Yes	11.7	3	Islam	Tubewell	Improved	Female	26	Housewife	Muslim	-0.84	-0.48	-0.13	No	No	Yes	Yes	Yes	Yes	4
home-based GMP	No	Yes	No	10	10	No	10.9	2	Islam	Tubewell	Improved	Male	24	Housewife	Muslim	-1.59	-1.75	-1.27	No	No	Yes	No	Yes	No	4
home-based GMP	No	No	No	10	10	Yes	11.5	3	Islam	Tubewell	Improved	Male	27	Others	Muslim	-1.47	-2.6	-2.6	No	No	No	No	No	Yes	5
home-based GMP	No	Yes	Yes	8	10	Yes	9.6	3	Islam	Tubewell	Improved	Male	26	Housewife	Muslim	-1.96	-1.74	-0.88	Yes	Yes	No	Yes	Yes	Yes	4
home-based GMP	No	Yes	Yes	15	10	No	9.1	3	Islam	Tubewell	Improved	Male	23	Housewife	Muslim	-1.61	-0.74	0.24	No	No	Yes	Yes	Yes	No	5
home-based GMP	No	No	No	8	10	Yes	9.6	2	Islam	Tubewell	Improved	Male	24	Housewife	Muslim	-1.42	1.12	2.43	No	No	No	No	No	Yes	5
home-based GMP	No	No	No	11	10	No	11.1	3	Islam	Tubewell	Improved	Male	30	Housewife	Muslim	-0.16	0.13	0.27	No	No	Yes	No	No	No	5
home-based GMP	No	No	No	12	10	No	7.4	1	Islam	Tubewell	Improved	Male	20	Housewife	Muslim	-1.51	-0.68	0.33	No	No	No	No	Yes	No	4
home-based GMP	No	No	No	8	10	No	9.1	3	Islam	Tubewell	Improved	Male	20	Housewife	Muslim	-0.27	-1.36	-1.61	No	No	No	No	No	No	5
home-based GMP	No	Yes	No	8	10	Yes	9.6	3	Islam	Tubewell	Improved	Female	30	Housewife	Muslim	1.74	1.26	0.7	No	No	No	Yes	Yes	Yes	1
home-based GMP	Yes	Yes	Yes	9	10	Yes	9.6	3	Islam	Tubewell	Improved	Female	29	Housewife	Muslim	-0.84	-1.81	-1.84	No	No	No	Yes	Yes	Yes	4
home-based GMP	No	Yes	Yes	12	10	Yes	11.2	3	Islam	Tubewell	Improved	Male	26	Housewife	Muslim	-0.5	-0.82	-0.79	No	No	No	No	Yes	Yes	1
home-based GMP	No	Yes	Yes	8	10	Yes	11	2	Islam	Tubewell	Improved	Female	34	Housewife	Muslim	-1.26	-1.46	-1.11	No	No	Yes	Yes	Yes	Yes	1
home-based GMP	No	Yes	Yes	7	10	No	9	3	Islam	Tubewell	Improved	Male	15	Housewife	Muslim	0.57	1.32	1.38	Yes	Yes	No	No	Yes	No	1
home-based GMP	No	Yes	Yes	10	10	No	8.9	2	Islam	Tubewell	Improved	Female	20	Housewife	Muslim	-0.98	-1.24	-0.93	No	No	Yes	No	Yes	No	1
home-based GMP	No	Yes	Yes	8	10	Yes	7.5	2	Islam	Tubewell	Improved	Female	33	Housewife	Muslim	0.51	-0.59	-1.09	Yes	Yes	Yes	No	Yes	Yes	1
home-based GMP	No	No	No	9	10	No	9.1	2	Islam	Tubewell	Improved	Female	18	Housewife	Muslim	-2.02	-0.98	0.24	No	No	Yes	No	No	No	1
home-based GMP	No	Yes	Yes	9	10	No	12.2	1	Islam	Tubewell	Improved	Female	23	Housewife	Muslim	0.49	-0.38	-0.84	No	No	No	No	Yes	No	5
home-based GMP	No	Yes	Yes	10	10	Yes	11.6	3	Islam	Tubewell	Improved	Male	21	Housewife	Muslim	-0.52	-1.03	-1.06	Yes	Yes	No	Yes	Yes	Yes	4
home-based GMP	No	Yes	Yes	9	10	No	9.3	3	Islam	Tubewell	Improved	Male	29	Housewife	Muslim	-0.78	0.37	1.06	No	No	No	Yes	Yes	No	5
home-based GMP	No	No	No	8	10	Yes	11.6	3	Islam	Tubewell	Improved	Male	26	Housewife	Muslim	0.56	2.27	2.53	No	No	No	No	No	Yes	4
home-based GMP	No	Yes	Yes	0	10	Yes	6.5	2	Islam	Tubewell	Unimproved	Male	38	Housewife	Muslim	-0.03	-0.06	0.03	No	No	No	No	Yes	Yes	1
home-based GMP	No	No	No	10	10	Yes	12.8	2	Islam	Tubewell	Improved	Female	26	Others	Muslim	-0.51	-0.68	-0.64	No	No	Yes	No	No	Yes	4
home-based GMP	No	No	No	6	10	No	8.4	2	Islam	Tubewell	Improved	Female	26	Housewife	Muslim	-3.16	-3.19	-1.53	No	No	Yes	No	No	No	4
home-based GMP	No	Yes	Yes	10	10	No	7.9	3	Islam	Tubewell	Improved	Female	25	Housewife	Muslim	-0.27	0.03	0.29	No	No	No	No	Yes	No	5
home-based GMP	No	Yes	Yes	10	10	Yes	11.3	3	Islam	Tubewell	Improved	Male	30	Others	Muslim	-1.96	-0.77	0.31	Yes	Yes	Yes	Yes	Yes	Yes	5
home-based GMP	No	Yes	Yes	7	10	Yes	8.6	3	Islam	Tubewell	Improved	Male	31	Housewife	Muslim	0.32	0.69	0.74	Yes	Yes	No	No	Yes	Yes	1
home-based GMP	No	Yes	Yes	3	10	Yes	10.8	2	Islam	Tubewell	Improved	Female	24	Others	Muslim	-2.41	-1.01	0.38	No	No	No	Yes	Yes	Yes	1
home-based GMP	No	No	No	6	10	Yes	7.7	1	Islam	Tubewell	Improved	Female	30	Others	Muslim	-1.21	-1.86	-1.51	No	No	Yes	No	No	Yes	4
home-based GMP	No	Yes	Yes	10	10	Yes	11.9	2	Islam	Tubewell	Improved	Female	20	Housewife	Muslim	-1.53	-1.22	-0.64	Yes	Yes	No	Yes	Yes	Yes	5
home-based GMP	No	Yes	Yes	10	10	Yes	8	3	Islam	Tubewell	Improved	Female	21	Housewife	Muslim	-0.14	-0.51	-0.52	No	No	Yes	No	Yes	Yes	4
home-based GMP	No	No	No	10	10	Yes	10	3	Islam	Tubewell	Improved	Female	21	Housewife	Muslim	-1.02	-0.67	-0.18	No	No	Yes	No	No	Yes	4
home-based GMP	No	No	No	10	10	No	8.6	3	Islam	Tubewell	Improved	Male	35	Housewife	Muslim	-0.94	-0.8	-0.32	No	No	Yes	No	No	No	1
home-based GMP	No	No	No	17	10	No	10.3	1	Islam	Tubewell	Improved	Female	31	Housewife	Muslim	-1.43	-1.01	-0.34	No	No	No	No	No	No	5
home-based GMP	No	Yes	Yes	7	10	Yes	10	2	Islam	Tubewell	Improved	Male	21	Housewife	Muslim	0.1	0.48	0.58	Yes	Yes	No	Yes	Yes	Yes	4
home-based GMP	No	No	No	9	10	Yes	7.2	3	Islam	Tubewell	Improved	Female	18	Housewife	Muslim	-0.31	0.13	0.48	No	No	Yes	No	Yes	Yes	5
home-based GMP	No	No	No	8	10	No	8.3	3	Others	Tubewell	Improved	Female	19	Housewife	Non-Muslim	-1.37	-0.71	0.12	No	No	No	No	No	No	4
home-based GMP	No	Yes	Yes	9	10	No	8.4	3	Islam	Tubewell	Improved	Female	22	Housewife	Muslim	0.68	-0.29	-0.79	No	No	Yes	No	Yes	No	5
home-based GMP	No	Yes	Yes	12	10	No	9.1	3	Islam	Tubewell	Improved	Female	21	Housewife	Muslim	2.16	1.64	0.98	Yes	Yes	No	No	Yes	No	5
home-based GMP	No	Yes	Yes	10	10	Yes	7.5	3	Islam	Tubewell	Improved	Female	32	Housewife	Muslim	1.34	0.85	0.33	Yes	Yes	Yes	Yes	Yes	Yes	1
home-based GMP	No	Yes	Yes	7	10	Yes	8.9	2	Islam	Tubewell	Improved	Female	29	Housewife	Muslim	-1.79	-1.85	-1.09	No	No	No	No	Yes	Yes	1
home-based GMP	No	No	No	9	10	No	10.4	2	Islam	Tubewell	Improved	Female	30	Housewife	Muslim	-1.84	-0.85	0.16	No	No	No	No	No	No	1
home-based GMP	Yes	Yes	Yes	10	10	Yes	11.1	3	Islam	Tubewell	Improved	Female	23	Housewife	Muslim	-1.33	-1.15	-0.65	No	No	No	Yes	Yes	Yes	4
home-based GMP	No	Yes	Yes	12	10	Yes	7.5	3	Islam	Tubewell	Improved	Male	24	Housewife	Muslim	1.38	2.15	1.91	No	No	Yes	Yes	Yes	Yes	1
home-based GMP	No	Yes	Yes	6	10	Yes	9.3	3	Islam	Tubewell	Improved	Female	27	Housewife	Muslim	-0.2	-0.13	0	Yes	Yes	Yes	Yes	Yes	Yes	4
home-based GMP	No	Yes	Yes	4	10	Yes	12.9	1	Islam	Tubewell	Improved	Female	44	Housewife	Muslim	-2.37	-1.51	-0.43	No	No	Yes	Yes	Yes	Yes	1
home-based GMP	No	Yes	Yes	5	10	Yes	11.6	3	Islam	Tubewell	Improved	Male	24	Housewife	Muslim	1.03	0.29	-0.2	No	No	No	Yes	Yes	Yes	5
home-based GMP	No	Yes	Yes	12	10	No	9.3	3	Islam	Tubewell	Improved	Male	26	Housewife	Muslim	0.99	0.55	0.14	Yes	Yes	Yes	Yes	Yes	No	1
home-based GMP	No	Yes	Yes	6	10	Yes	7.7	3	Islam	Tubewell	Improved	Male	30	Housewife	Muslim	0.11	0.58	0.76	No	No	Yes	Yes	Yes	Yes	4
home-based GMP	Yes	Yes	Yes	3	10	Yes	10.7	2	Islam	Tubewell	Improved	Female	33	Housewife	Muslim	-1.96	-1.6	-0.75	No	No	Yes	No	Yes	Yes	4
home-based GMP	No	Yes	Yes	9	10	Yes	10	3	Islam	Tubewell	Improved	Male	37	Housewife	Muslim	-3.43	-3.03	-1.45	No	No	No	Yes	Yes	Yes	5
home-based GMP	Yes	Yes	Yes	12	10	Yes	11.7	3	Others	Tubewell	Improved	Female	21	Housewife	Non-Muslim	-1.11	-1.26	-0.99	Yes	Yes	No	No	Yes	Yes	4
home-based GMP	No	No	No	12	10	No	9.4	3	Islam	Tubewell	Improved	Male	19	Housewife	Muslim	0.89	0.55	0.2	No	No	No	No	No	No	5
home-based GMP	No	No	No	12	10	No	12.1	3	Islam	Tubewell	Improved	Male	21	Housewife	Muslim	-1.41	-1.52	-1.15	No	No	No	No	No	No	1
home-based GMP	No	No	No	0	10	Yes	6.8	1	Islam	Tubewell	Improved	Male	19	Housewife	Muslim	0.11	0.42	0.56	No	No	Yes	No	No	Yes	4
home-based GMP	No	No	No	12	10	No	7	3	Islam	Tubewell	Improved	Female	29	Housewife	Muslim	-2.5	-0.56	1.42	No	No	Yes	No	No	No	4
home-based GMP	No	Yes	Yes	16	10	Yes	12.6	1	Islam	Tubewell	Improved	Male	34	Housewife	Muslim	-0.68	-0.66	-0.47	No	No	Yes	No	Yes	Yes	1
home-based GMP	No	No	No	5	10	No	7.1	1	Islam	Tubewell	Improved	Male	42	Housewife	Muslim	-0.16	-0.14	0.02	No	No	No	No	No	No	1
home-based GMP	No	Yes	Yes	15	10	Yes	9.3	1	Islam	Tubewell	Improved	Male	25	Others	Muslim	-0.67	-0.45	-0.08	No	No	No	Yes	Yes	Yes	1
home-based GMP	No	No	No	14	10	No	11.8	1	Islam	Tubewell	Improved	Male	27	Others	Muslim	-1.06	-1.15	-0.87	No	No	No	No	No	No	1
home-based GMP	No	No	No	10	10	Yes	10.8	3	Islam	Tubewell	Improved	Male	19	Housewife	Muslim	-0.86	-1.38	-1.29	No	No	Yes	No	No	Yes	1
home-based GMP	No	No	No	3	10	Yes	9.6	3	Islam	Tubewell	Improved	Male	22	Housewife	Muslim	-0.13	-1.15	-1.43	No	No	Yes	No	No	Yes	5
home-based GMP	No	Yes	Yes	7	10	Yes	10.2	3	Islam	Tubewell	Improved	Female	27	Housewife	Muslim	0.15	-0.4	-0.63	No	No	No	No	Yes	Yes	5
facility-based GMP	No	No		10	12	No	10.7	3	Islam	Tubewell	Improved	Male	21	Housewife	Muslim	-0.12	0.09	0.21	No	No	Yes		No	No	2
facility-based GMP	No	No		4	12	No	10.8	3	Islam	Tubewell	Improved	Male	31	Housewife	Muslim	-2.48	-1.48	-0.19	No	No	Yes		No	No	3
facility-based GMP	No	No		10	12	No	10.5	2	Islam	Tubewell	Improved	Female	24	Housewife	Muslim	-0.62	-1.41	-1.5	No	No	Yes		No	No	3
facility-based GMP	No	No		12	12	No	9.6	2	Islam	Tubewell	Improved	Male	19	Housewife	Muslim	-0.6	-1.38	-1.42	No	No	Yes		No	No	2
facility-based GMP	No	No		12	12	No	8.2	2	Islam	Tubewell	Improved	Male	27	Housewife	Muslim	-0.88	1.29	2.33	No	No	Yes		No	No	3
facility-based GMP	No	No		10	12	No	9.9	3	Islam	Tubewell	Improved	Female	18	Housewife	Muslim	-0.32	-1.01	-1.14	No	No	No		No	No	3
facility-based GMP	No	No		10	12	No	7.1	2	Islam	Tubewell	Improved	Male	19	Housewife	Muslim	-1.87	-0.04	1.47	No	No	Yes		No	No	3
facility-based GMP	No	No		10	12	No	10.5	3	Islam	Tubewell	Improved	Male	22	Housewife	Muslim	1.33	1.29	0.92	No	No	No		No	No	3
facility-based GMP	No	No		12	12	Yes	11.4	3	Islam	Tubewell	Improved	Female	22	Housewife	Muslim	-1.4	-1.12	-0.58	No	No	Yes		No	Yes	6
facility-based GMP	No	No		12	12	No	11.3	3	Islam	Tubewell	Improved	Female	31	Housewife	Muslim	-0.09	0.65	0.92	No	No	Yes		No	No	3
facility-based GMP	No	No		7	12	Yes	12.5	3	Islam	Tubewell	Improved	Female	32	Housewife	Muslim	-0.51	-0.07	0.19	No	No	No		No	Yes	3
facility-based GMP	No	No		9	12	Yes	11.4	3	Islam	Tubewell	Improved	Female	27	Housewife	Muslim	-1.72	-0.5	0.48	No	No	No		No	Yes	2
facility-based GMP	No	No		10	12	Yes	8.9	3	Islam	Tubewell	Improved	Male	19	Housewife	Muslim	-1.02	-0.08	0.67	No	No	No		No	Yes	3
facility-based GMP	No	No		12	12	No	10.1	3	Islam	Tubewell	Improved	Male	26	Others	Muslim	-0.8	0.54	1.25	No	No	Yes		No	No	3
facility-based GMP	No	No		12	12	Yes	9.9	3	Islam	Tubewell	Improved	Female	26	Housewife	Muslim	-0.73	-0.97	-0.79	No	No	Yes		No	Yes	3
facility-based GMP	No	No		9	12	No	12.2	2	Islam	Tubewell	Improved	Male	32	Housewife	Muslim	-4.27	-2.59	-0.27	No	No	Yes		No	No	2
facility-based GMP	No	No		10	12	No	8.9	3	Islam	Tubewell	Improved	Male	21	Housewife	Muslim	-1.72	-1.5	-0.69	No	No	No		No	No	3
facility-based GMP	No	No		10	12	No	8.5	3	Islam	Tubewell	Improved	Male	38	Housewife	Muslim	-0.41	-0.41	-0.19	No	No	Yes		No	No	2
facility-based GMP	No	No		17	12	Yes	9.3	3	Islam	Tubewell	Improved	Male	30	Others	Muslim	-2.33	-1.93	-0.82	No	No	Yes		No	Yes	2
facility-based GMP	No	No		8	12	No	7.9	2	Islam	Tubewell	Improved	Male	27	Others	Muslim	-1.31	-0.92	-0.16	No	No	No		No	No	3
facility-based GMP	No	No		9	12	No	8.8	2	Islam	Tubewell	Improved	Male	19	Housewife	Muslim	-1.7	-0.77	0.28	No	No	No		No	No	3
facility-based GMP	No	No		10	12	Yes	10.8	3	Islam	Tubewell	Improved	Female	20	Others	Muslim	-1.9	-2.39	-1.88	No	No	Yes		No	Yes	3
facility-based GMP	No	No		5	12	No	8	3	Islam	Tubewell	Improved	Male	25	Housewife	Muslim	-1.98	-1.25	-0.07	No	No	No		No	No	3
facility-based GMP	No	No		12	12	Yes	8	3	Islam	Tubewell	Improved	Female	25	Housewife	Muslim	-1.94	-1.43	-0.32	No	No	Yes		No	Yes	6
facility-based GMP	No	No		12	12	No	9.8	2	Islam	Tubewell	Improved	Female	23	Housewife	Muslim	0.85	2.41	2.7	No	No	Yes		No	No	3
facility-based GMP	No	No		12	12	Yes	8.4	3	Islam	Tubewell	Improved	Female	31	Housewife	Muslim	1.18	-0.81	-1.85	No	No	Yes		No	Yes	3
facility-based GMP	No	No		9	12	No	9.7	2	Islam	Tubewell	Improved	Female	28	Housewife	Muslim	0.54	-0.14	-0.51	No	No	No		No	No	2
facility-based GMP	No	No		12	12	No	11.4	3	Islam	Tubewell	Improved	Male	22	Housewife	Muslim	-0.03	0.74	0.97	No	No	No		No	No	3
facility-based GMP	No	No		10	12	Yes	8.4	3	Islam	Tubewell	Improved	Female	25	Housewife	Muslim	0.93	-0.12	-0.71	No	No	Yes		No	Yes	2
facility-based GMP	No	No		12	12	No	11.5	1	Islam	Tubewell	Improved	Female	19	Housewife	Muslim	-2.23	0.19	1.73	No	No	No		No	No	3
facility-based GMP	No	No		10	12	No	10.3	2	Islam	Tubewell	Improved	Male	20	Housewife	Muslim	-1.15	0.12	0.95	No	No	Yes		No	No	3
facility-based GMP	No	No		9	12	No	10.1	3	Islam	Tubewell	Improved	Female	21	Housewife	Muslim	0.03	-0.72	-0.98	No	No	No		No	No	6
facility-based GMP	No	No		12	12	No	6.7	2	Islam	Tubewell	Improved	Male	22	Housewife	Muslim	-1.47	-0.57	0.49	No	No	No		No	No	2
facility-based GMP	No	No		10	12	No	11.3	1	Islam	Tubewell	Improved	Female	34	Housewife	Muslim	-0.48	-0.08	0.19	No	No	Yes		No	No	3
facility-based GMP	No	No		10	12	Yes	11.1	2	Islam	Tubewell	Improved	Male	23	Housewife	Muslim	-1.52	-1.11	-0.45	No	No	Yes		No	Yes	3
facility-based GMP	No	No		10	12	No	8.5	2	Islam	Tubewell	Improved	Male	32	Housewife	Muslim	-2.57	-2.35	-1.11	No	No	Yes		No	No	2
facility-based GMP	No	No		6	12	No	11.3	1	Islam	Tubewell	Improved	Female	25	Housewife	Muslim	-0.32	-0.53	-0.53	No	No	Yes		No	No	2
facility-based GMP	No	No		9	12	No	10.1	3	Islam	Tubewell	Improved	Male	22	Housewife	Muslim	-0.98	-0.14	0.5	No	No	No		No	No	2
facility-based GMP	No	No		12	12	No	10	1	Islam	Tubewell	Improved	Female	19	Housewife	Muslim	-1.31	-4	-4.54	No	No	No		No	No	3
facility-based GMP	No	No		8	12	No	10	2	Islam	Tubewell	Improved	Male	41	Housewife	Muslim	1.5	-0.92	-2.13	No	No	Yes		No	No	2
facility-based GMP	No	No		12	12	No	9.1	3	Islam	Tubewell	Improved	Male	29	Housewife	Muslim	0.24	0.6	0.67	No	No	Yes		No	No	6
facility-based GMP	No	No		8	12	Yes	10.9	3	Islam	Tubewell	Improved	Male	24	Others	Muslim	-1.42	-2.13	-1.93	No	No	No		No	Yes	3
facility-based GMP	No	No		8	12	No	7.2	2	Islam	Tubewell	Improved	Female	21	Housewife	Muslim	-1.41	-0.42	0.61	No	No	Yes		No	No	2
facility-based GMP	No	No		6	12	Yes	6.5	2	Islam	Tubewell	Improved	Female	26	Housewife	Muslim	-2.22	-0.29	1.55	No	No	Yes		No	Yes	6
facility-based GMP	No	No		10	12	No	10.7	3	Islam	Tubewell	Improved	Female	23	Housewife	Muslim	-2.85	-3.26	-2.23	No	No	Yes		No	No	6
facility-based GMP	Yes	No		16	12	No	8.3	1	Islam	Tubewell	Improved	Female	27	Housewife	Muslim	0.23	0.84	1.02	Yes	Yes	No		Yes	No	6
facility-based GMP	No	No		15	12	No	9.1	3	Islam	Tubewell	Improved	Female	27	Housewife	Muslim	-0.69	-0.38	0.01	No	No	No		No	No	2
facility-based GMP	No	No		14	12	No	6.5	3	Islam	Tubewell	Improved	Male	25	Housewife	Muslim	-2.14	-1.05	0.44	No	No	Yes		No	No	6
facility-based GMP	No	No		12	12	No	8	3	Islam	Tubewell	Improved	Female	22	Housewife	Muslim	-1.58	-0.8	0.21	No	No	No		No	No	3
facility-based GMP	No	No		12	12	No	6.3	2	Islam	Tubewell	Improved	Female	25	Housewife	Muslim	0.73	0.4	0.08	No	No	No		No	No	3
facility-based GMP	No	No		12	12	Yes	12.8	3	Islam	Tubewell	Improved	Female	34	Housewife	Muslim	-0.17	0.58	0.86	No	No	Yes		No	Yes	3
facility-based GMP	No	No		6	12	No	7	3	Islam	Tubewell	Improved	Female	21	Housewife	Muslim	-1.55	-0.38	0.8	No	No	Yes		No	No	6
facility-based GMP	No	No		10	12	No	10.6	3	Islam	Tubewell	Improved	Male	24	Housewife	Muslim	0.25	0.03	-0.1	No	No	Yes		No	No	2
facility-based GMP	No	No		17	12	No	6.8	2	Islam	Tubewell	Improved	Male	30	Others	Muslim	-1.46	-0.94	-0.02	No	No	No		No	No	6
facility-based GMP	No	No		10	12	No	10.5	2	Islam	Tubewell	Improved	Female	18	Housewife	Muslim	1	-0.1	-0.75	No	No	No		No	No	3
facility-based GMP	No	No		12	12	No	9	1	Islam	Tubewell	Improved	Male	22	Housewife	Muslim	-0.39	-0.51	-0.36	No	No	No		No	No	3
facility-based GMP	No	No		12	12	Yes	7	2	Islam	Tubewell	Improved	Male	22	Housewife	Muslim	-3.76	-3.6	-1.56	No	No	Yes		No	Yes	2
facility-based GMP	No	No		10	12	No	8.7	3	Islam	Tubewell	Improved	Female	24	Housewife	Muslim	-2.02	-2.17	-1.29	No	No	Yes		No	No	6
facility-based GMP	No	No		10	12	Yes	11.5	3	Islam	Tubewell	Improved	Female	28	Housewife	Muslim	-0.61	0.38	0.88	No	No	No		No	Yes	3
facility-based GMP	No	No		14	12	No	6.7	2	Islam	Tubewell	Improved	Male	21	Housewife	Muslim	-0.33	-0.88	-0.85	No	No	No		No	No	3
facility-based GMP	No	No		10	12	No	9.1	2	Islam	Tubewell	Improved	Male	19	Housewife	Muslim	-0.58	0.57	1.17	No	No	Yes		No	No	2
facility-based GMP	No	No		10	12	No	12	3	Islam	Tubewell	Improved	Female	18	Housewife	Muslim	-1.59	-1.38	-0.81	No	No	Yes		No	No	6
facility-based GMP	No	No		12	12	No	9.9	3	Islam	Tubewell	Improved	Female	22	Housewife	Muslim	-0.71	0.21	0.77	No	No	No		No	No	3
facility-based GMP	No	No		12	12	No	11.1	3	Islam	Tubewell	Improved	Male	22	Housewife	Muslim	1.19	1.11	0.77	No	No	No		No	No	6
facility-based GMP	No	No		10	12	No	11.7	2	Islam	Tubewell	Improved	Male	20	Housewife	Muslim	-0.24	-0.47	-0.48	No	No	Yes		No	No	2
facility-based GMP	No	No		10	12	No	7	3	Islam	Tubewell	Improved	Male	21	Housewife	Muslim	-3.09	-0.87	1.5	No	No	No		No	No	2
facility-based GMP	No	No		10	12	No	9.3	3	Islam	Tubewell	Improved	Female	20	Housewife	Muslim	-1.25	0.44	1.47	No	No	Yes		No	No	2
facility-based GMP	No	No		12	12	No	12.6	3	Islam	Tubewell	Improved	Female	26	Housewife	Muslim	-1.25	-1.66	-1.47	No	No	Yes		No	No	6
facility-based GMP	No	No		9	12	No	7.8	3	Islam	Tubewell	Improved	Female	31	Housewife	Muslim	-0.1	-0.73	-0.84	No	No	Yes		No	No	3
facility-based GMP	No	No		12	12	No	11.5	3	Islam	Tubewell	Improved	Female	19	Housewife	Muslim	-0.47	0.48	0.92	No	No	Yes		No	No	6
facility-based GMP	No	No		10	12	No	8.1	1	Islam	Tubewell	Improved	Female	27	Housewife	Muslim	-1.86	-1.84	-0.94	No	No	Yes		No	No	2
facility-based GMP	No	No		4	12	Yes	11.3	2	Islam	Tubewell	Improved	Male	20	Housewife	Muslim	-0.52	-0.59	-0.45	No	No	Yes		No	Yes	2
facility-based GMP	No	No		12	12	No	12.1	3	Islam	Tubewell	Improved	Male	24	Housewife	Muslim	-0.15	0.79	1.1	No	No	No		No	No	2
facility-based GMP	No	No		12	12	No	11.2	3	Islam	Tubewell	Improved	Male	27	Housewife	Muslim	-1.27	0.22	1.1	No	No	No		No	No	6
facility-based GMP	No	No		7	12	No	11.6	2	Islam	Tubewell	Unimproved	Female	26	Housewife	Muslim	-0.79	-0.07	0.4	No	No	Yes		No	No	6
facility-based GMP	No	No		4	12	No	8.8	2	Islam	Tubewell	Improved	Female	23	Housewife	Muslim	-2.05	-1.78	-0.76	No	No	No		No	No	3
facility-based GMP	No	No		9	12	Yes	6.5	3	Islam	Tubewell	Improved	Male	36	Housewife	Muslim	-0.89	0.09	0.88	No	No	No		No	Yes	3
facility-based GMP	No	No		9	12	No	8.4	2	Islam	Tubewell	Improved	Male	20	Housewife	Muslim	-0.64	-0.59	-0.25	No	No	Yes		No	No	2
facility-based GMP	No	No		8	12	Yes	12.3	3	Islam	Tubewell	Improved	Female	24	Housewife	Muslim	-0.92	-1.1	-0.92	No	No	No		No	Yes	6
facility-based GMP	No	No		9	12	No	12.2	2	Islam	Tubewell	Improved	Female	20	Housewife	Muslim	-2.2	-2.53	-1.9	No	No	Yes		No	No	2
facility-based GMP	No	No		7	12	No	10.9	3	Islam	Tubewell	Improved	Male	24	Housewife	Muslim	1.11	0.84	0.47	No	No	Yes		No	No	2
facility-based GMP	No	No		12	12	No	7	3	Islam	Tubewell	Improved	Male	24	Housewife	Muslim	-0.65	0.02	0.6	No	No	Yes		No	No	2
facility-based GMP	No	No		12	12	No	12	3	Islam	Tubewell	Improved	Male	27	Housewife	Muslim	-1.97	-1.59	-0.82	No	No	No		No	No	3
facility-based GMP	No	No		10	12	Yes	9.1	2	Islam	Tubewell	Improved	Female	20	Housewife	Muslim	-0.94	0.61	1.48	No	No	Yes		No	Yes	3
facility-based GMP	No	No		8	12	No	11.3	3	Islam	Tubewell	Improved	Female	22	Housewife	Muslim	-1.82	-1.39	-0.61	No	No	Yes		No	No	3
facility-based GMP	No	No		12	12	No	9.7	2	Islam	Tubewell	Improved	Male	37	Housewife	Muslim	-2.77	-2.23	-0.89	No	No	No		No	No	3
facility-based GMP	No	No		12	12	No	9.2	3	Islam	Tubewell	Improved	Female	22	Housewife	Muslim	-0.34	-0.33	-0.18	No	No	Yes		No	No	2
facility-based GMP	No	No		12	12	No	8.3	3	Islam	Tubewell	Improved	Male	25	Housewife	Muslim	-2.16	-1.84	-0.74	No	No	No		No	No	3
facility-based GMP	No	No		16	12	No	6.8	3	Islam	Tubewell	Improved	Female	25	Housewife	Muslim	-1.47	-1.37	-0.56	No	No	No		No	No	3
facility-based GMP	No	No		9	12	No	9.6	2	Islam	Tubewell	Improved	Female	31	Housewife	Muslim	-0.86	0.17	0.84	No	No	Yes		No	No	6
facility-based GMP	No	No		10	12	No	10.3	3	Islam	Tubewell	Improved	Female	21	Housewife	Muslim	-1.61	-0.93	-0.1	No	No	Yes		No	No	3
facility-based GMP	No	No		9	12	No	12	2	Islam	Tubewell	Improved	Male	20	Housewife	Muslim	-0.54	1.16	1.8	No	No	Yes		No	No	2
facility-based GMP	No	No		8	12	No	9.5	3	Islam	Tubewell	Improved	Female	30	Housewife	Muslim	-1.93	-0.8	0.37	No	No	Yes		No	No	6
facility-based GMP	No	No		15	12	No	10.4	3	Islam	Tubewell	Improved	Female	21	Housewife	Muslim	-1.76	-0.77	0.22	No	No	Yes		No	No	3
home-based GMP	No	Yes	Yes	8	12	Yes	11.4	3	Islam	Tubewell	Improved	Male	18	Housewife	Muslim	-2.45	-1.75	-0.63	No	No	Yes	No	Yes	Yes	4
home-based GMP	No	No	No	12	12	Yes	7.2	3	Islam	Tubewell	Improved	Female	19	Housewife	Muslim	0.27	-0.38	-0.63	No	No	Yes	No	No	Yes	5
home-based GMP	No	No	No	12	12	No	10.7	3	Islam	Tubewell	Improved	Female	19	Housewife	Muslim	-0.72	0.71	1.41	No	No	No	No	No	No	1
home-based GMP	No	Yes	Yes	9	12	Yes	11.4	3	Islam	Tubewell	Improved	Male	25	Housewife	Muslim	-1.54	-1.66	-1.21	No	No	Yes	No	Yes	Yes	1
home-based GMP	No	No	No	8	12	No	8.9	3	Islam	Tubewell	Improved	Male	26	Housewife	Muslim	-1.78	-2.55	-2.12	No	No	Yes	No	No	No	4
home-based GMP	No	No	No	10	12	No	11.3	3	Islam	Tubewell	Improved	Male	19	Housewife	Muslim	0.21	1.21	1.43	No	No	No	No	No	No	5
home-based GMP	No	No	No	5	12	No	10.5	3	Islam	Tubewell	Improved	Female	17	Housewife	Muslim	-0.34	1.32	1.97	No	No	No	No	No	No	4
home-based GMP	No	No	No	7	12	No	9	2	Islam	Tubewell	Unimproved	Male	21	Housewife	Muslim	-1.46	-0.91	-0.1	No	No	Yes	No	No	No	5
home-based GMP	No	No	No	9	12	No	11.2	2	Islam	Tubewell	Improved	Female	34	Housewife	Muslim	-0.6	-0.44	-0.21	No	No	Yes	No	No	No	4
home-based GMP	No	No	No	10	12	No	11.7	3	Islam	Tubewell	Improved	Male	21	Housewife	Muslim	-0.84	-1.93	-2.11	No	No	Yes	Yes	No	No	1
home-based GMP	No	No	No	16	12	No	10.2	3	Islam	Tubewell	Improved	Male	25	Housewife	Muslim	-0.68	-0.53	-0.23	No	No	No	No	No	No	1
home-based GMP	No	No	No	8	12	Yes	12.9	3	Islam	Tubewell	Improved	Male	31	Housewife	Muslim	-0.08	0.1	0.17	No	No	Yes	No	No	Yes	4
home-based GMP	No	Yes	Yes	9	12	Yes	9	2	Islam	Tubewell	Improved	Male	18	Housewife	Muslim	-0.65	-0.83	-0.6	No	No	No	No	Yes	Yes	1
home-based GMP	No	Yes	Yes	12	12	Yes	8.7	3	Islam	Tubewell	Improved	Female	24	Housewife	Muslim	-1.42	-0.13	0.9	Yes	Yes	No	Yes	Yes	Yes	1
home-based GMP	No	Yes	Yes	10	12	Yes	8.5	3	Islam	Tubewell	Improved	Female	27	Housewife	Muslim	-0.76	-2.04	-2.17	Yes	Yes	No	Yes	Yes	Yes	4
home-based GMP	No	No	No	12	12	No	8.4	3	Islam	Tubewell	Improved	Female	24	Housewife	Muslim	-2.02	-1.88	-0.87	No	No	No	No	No	No	5
home-based GMP	No	No	No	7	12	No	8.1	2	Islam	Tubewell	Improved	Male	17	Housewife	Muslim	-2.72	-3.03	-1.9	No	No	Yes	No	Yes	No	4
home-based GMP	No	No	No	17	12	No	12.9	3	Islam	Tubewell	Improved	Male	29	Housewife	Muslim	-2.18	-0.36	0.92	No	No	Yes	No	No	No	1
home-based GMP	No	No	No	8	12	No	8.9	2	Islam	Tubewell	Unimproved	Male	22	Housewife	Muslim	-2.61	-2.38	-1.16	No	No	Yes	No	No	No	4
home-based GMP	No	Yes	Yes	10	12	Yes	11.2	3	Islam	Tubewell	Improved	Female	24	Housewife	Muslim	-2.16	-1.15	-0.03	No	No	Yes	No	Yes	Yes	5
home-based GMP	No	Yes	Yes	5	12	Yes	11.1	2	Islam	Tubewell	Improved	Male	20	Housewife	Muslim	-1.21	-1.48	-1.2	No	No	No	No	Yes	Yes	1
home-based GMP	No	No	No	12	12	No	11.1	3	Islam	Tubewell	Improved	Male	20	Housewife	Muslim	-1.32	-0.38	0.37	No	No	No	No	Yes	No	5
home-based GMP	No	No	No	14	12	No	9.6	3	Islam	Tubewell	Improved	Female	30	Others	Muslim	-3.29	-1.84	0.22	No	No	Yes	No	No	No	4
home-based GMP	No	Yes	No	12	12	No	9.4	3	Islam	Tubewell	Improved	Male	22	Housewife	Muslim	-0.75	-0.01	0.55	No	No	No	Yes	Yes	No	5
home-based GMP	No	Yes	Yes	10	12	Yes	10.1	3	Islam	Tubewell	Improved	Male	17	Housewife	Muslim	0.13	1.67	2.05	Yes	Yes	No	No	Yes	Yes	1
home-based GMP	No	Yes	Yes	17	12	No	9.5	3	Islam	Tubewell	Improved	Female	25	Housewife	Muslim	-0.99	-1.95	-1.91	No	No	No	Yes	Yes	No	1
home-based GMP	No	No	No	12	12	No	9.2	3	Islam	Tubewell	Improved	Female	28	Housewife	Muslim	1.39	0.83	0.3	No	No	No	No	No	No	5
home-based GMP	No	Yes	Yes	10	12	No	8.1	3	Islam	Tubewell	Improved	Male	29	Housewife	Muslim	-2.3	-1.88	-0.66	No	No	No	Yes	Yes	No	4
home-based GMP	No	Yes	Yes	12	12	No	12.6	3	Islam	Tubewell	Improved	Male	22	Housewife	Muslim		1.03		No	No	No	No	Yes	No	5
home-based GMP	No	No	No	8	12	No	9.9	1	Islam	Tubewell	Improved	Female	20	Housewife	Muslim	-2.27	-2.62	-1.8	No	No	No	No	No	No	4
home-based GMP	No	No	No	12	12	No	12.7	3	Islam	Tubewell	Improved	Male	19	Housewife	Muslim	0.09	-1.52	-2.13	No	No	No	No	No	No	4
home-based GMP	No	Yes	No	10	12	Yes	12	1	Islam	Tubewell	Improved	Female	20	Housewife	Muslim	-1.35	-1.74	-1.48	No	No	No	No	Yes	Yes	1
home-based GMP	No	Yes	No	10	12	Yes	11.2	1	Islam	Tubewell	Improved	Male	19	Housewife	Muslim	0.45	1.39	1.51	No	No	Yes	No	Yes	Yes	1
home-based GMP	No	No	No	12	12	No	10.1	3	Islam	Tubewell	Improved	Female	22	Housewife	Muslim	-0.83	-0.61	-0.24	No	No	Yes	No	No	No	4
home-based GMP	No	Yes	Yes	10	12	Yes	10	2	Islam	Tubewell	Improved	Female	33	Housewife	Muslim	-0.92	-1	-0.7	No	No	No	Yes	Yes	Yes	1
home-based GMP	No	Yes	Yes	12	12	No	11.7	2	Islam	Tubewell	Improved	Male	21	Housewife	Muslim	-1.54	-0.34	0.55	No	No	Yes	No	Yes	No	1
home-based GMP	No	No	No	8	12	No	8.5	3	Islam	Tubewell	Improved	Female	15	Housewife	Muslim	-0.63	-0.32	0.07	No	No	Yes	No	No	No	4
home-based GMP	No	Yes	Yes	12	12	Yes	9.3	3	Islam	Tubewell	Improved	Male	24	Housewife	Muslim	-1.03	-0.84	-0.35	No	No	No	Yes	Yes	Yes	5
home-based GMP	No	Yes	Yes	14	12	Yes	10.4	2	Islam	Tubewell	Improved	Male	24	Housewife	Muslim	-0.1	-0.2	-0.19	Yes	Yes	No	No	Yes	Yes	4
[truncated: 1,039 more rows]
